# Supplementary material for: Review of the mite genus Ololaelaps (Acari, Laelapidae) and redescription of O.formidabilis Berlese
Source: Zookeys. 2019 Jun 6;853:1–36. doi: 10.3897/zookeys.853.29407 (PMC6565676; doi:10.3897/zookeys.853.29407)
Supplement: XML Treatment for Ololaelaps [file zookeys.853.29407-treatment1.xml]

<!DOCTYPE tp:taxon-treatment
  PUBLIC "-//TaxonX//DTD Taxonomic Treatment Publishing DTD v0 20100105//EN" "tax-treatment-NSO.dtd">
<tp:taxon-treatment xmlns:tp="http://www.plazi.org/taxpub"><tp:treatment-meta><kwd-group><label>Taxon classification</label><kwd><named-content xmlns:xlink="http://www.w3.org/1999/xlink" content-type="kingdom">Animalia</named-content></kwd><kwd><named-content xmlns:xlink="http://www.w3.org/1999/xlink" content-type="order">Mesostigmata</named-content></kwd><kwd><named-content xmlns:xlink="http://www.w3.org/1999/xlink" content-type="family">Laelapidae</named-content></kwd></kwd-group><mixed-citation publication-type="journal"><person-group><name><surname>Beaulieu</surname><given-names>Frédéric</given-names></name><name><surname>Quintero-Gutiérrez</surname><given-names>Edwin Javier</given-names></name><name><surname>Sandmann</surname><given-names>Dorothee</given-names></name><name><surname>Klarner</surname><given-names>Bernhard</given-names></name><name><surname>Widyastuti</surname><given-names>Rahayu</given-names></name><name><surname>Cómbita-Heredia</surname><given-names>Orlando</given-names></name><name><surname>Scheu</surname><given-names>Stefan</given-names></name></person-group><article-title>Review of the mite genus <italic><tp:taxon-name><tp:taxon-name-part taxon-name-part-type="genus" reg="Ololaelaps">Ololaelaps</tp:taxon-name-part></tp:taxon-name></italic> (<tp:taxon-name><tp:taxon-name-part taxon-name-part-type="subclass">Acari</tp:taxon-name-part></tp:taxon-name>, <tp:taxon-name><tp:taxon-name-part taxon-name-part-type="family">Laelapidae</tp:taxon-name-part></tp:taxon-name>) and redescription of <italic><tp:taxon-name><tp:taxon-name-part taxon-name-part-type="genus" reg="Ololaelaps">O.</tp:taxon-name-part><tp:taxon-name-part taxon-name-part-type="species" reg="formidabilis">formidabilis</tp:taxon-name-part></tp:taxon-name></italic> Berlese</article-title><source>Zookeys</source><day>06</day><month>6</month><year>2019</year><volume>853</volume><fpage>1</fpage><lpage>36</lpage><pub-id pub-id-type="doi">10.3897/zookeys.853.29407</pub-id></mixed-citation></tp:treatment-meta><tp:nomenclature><label>Genus</label><tp:taxon-name>
              <tp:taxon-name-part taxon-name-part-type="genus" reg="Ololaelaps">Ololaelaps</tp:taxon-name-part>
            </tp:taxon-name><tp:taxon-authority>Berlese, 1904: 260</tp:taxon-authority><tp:nomenclature-citation-list><tp:nomenclature-citation><tp:taxon-name>
                  <tp:taxon-name-part taxon-name-part-type="genus" reg="Pristolaelaps">Pristolaelaps</tp:taxon-name-part>
                </tp:taxon-name><comment>Womersley, 1956: 571. Synonymy by <xref ref-type="bibr" rid="B101">Ryke (1962)</xref>.</comment></tp:nomenclature-citation></tp:nomenclature-citation-list></tp:nomenclature><tp:treatment-sec sec-type="type species" id="SECID0ER5AG"><title>Type species.</title><p><tp:taxon-name><tp:taxon-name-part taxon-name-part-type="genus" reg="Laelaps">Laelaps</tp:taxon-name-part> (<tp:taxon-name-part taxon-name-part-type="subgenus" reg="Hypoaspis">Hypoaspis</tp:taxon-name-part>) <tp:taxon-name-part taxon-name-part-type="species" reg="venetus">venetus</tp:taxon-name-part></tp:taxon-name> Berlese, 1903</p></tp:treatment-sec><tp:treatment-sec sec-type="diagnosis" id="SECID0EF6AG"><title>Diagnosis</title><p>(adult male and female, unless stated).Well-sclerotized hypoaspidine laelapid with a hologastric (genitiventrianal) shield in female, bearing 3–5 pairs of preanal setae (plus st5), as well as the following character states: dorsal shield covering entirely idiosoma dorsally, narrowly to broadly extending onto venter; bearing 39 or slightly fewer pairs of slender setae, including px2–3 and often one Jx. A pair of well-sclerotized presternal platelets. Female with seta st4 on sternal shield or on soft cuticle (or putatively on endopodal plate). Peritrematal shield free posteriorly or variously (narrowly) fused with hologastric and/or parapodal shields, via metapodal platelet; metapodal platelet free or variously fused to above-mentioned shields; parapodal plate well-developed, subtriangular. Soft opisthogastric cuticle with 5–10 pairs of setae. Male holoventral shield broad, fused to parapodal-exopodal plates, sometimes also to peritrematal shield. Gnathotectum convex, with few to numerous fine denticles; deutosternal groove with six rows of 1–10 denticles; female cheliceral movable digit with two teeth (rarely more), fixed digit with 3–5 (exceptionally 8); palp-apotele three-tined, third tine reduced. Leg chaetotaxy normal for <tp:taxon-name><tp:taxon-name-part taxon-name-part-type="family">Laelapidae</tp:taxon-name-part></tp:taxon-name>; setae generally slender.</p></tp:treatment-sec><tp:treatment-sec sec-type="description" id="SECID0EQ6AG"><title>Description.</title><p><bold><italic>Dorsal idiosoma.</italic></bold>Dorsal shield relatively large (435–800 in female), broadly oval to narrowly suboval (length/width ratio 1.2–1.8), completely covering idiosoma dorsally, barely to moderately extending ventrally (this can be determined most accurately before slide-mounting); shield smooth (except for fine granulation or punctuation) to strongly reticulate; shield’s ventral extension (‘epipleura’ of <xref ref-type="bibr" rid="B22">Bregetova and Koroleva (1964)</xref>) smooth to reticulate (sometimes in contrast to smooth dorsal region of shield); shield with a delineated marginal strip along its edge. Dorsal shield bearing 39 pairs of simple, slender, almost hair-like setae, short to moderately long, including px2–3, and often one unpaired median seta (Jx) inserted at a level between J2 and J3 (Table <xref ref-type="table" rid="T2">2</xref>); sometimes fewer than 39 pairs of setae, with z1 (absent in <italic><tp:taxon-name><tp:taxon-name-part taxon-name-part-type="genus" reg="Ololaelaps">O.</tp:taxon-name-part><tp:taxon-name-part taxon-name-part-type="species" reg="sellnicki">sellnicki</tp:taxon-name-part></tp:taxon-name></italic>), z3 (see <xref ref-type="bibr" rid="B32">Evans and Till 1966</xref>), or setae in r or S series apparently absent; shield never hypertrichous; setae slender and smooth, occasionally with a few light barbs on Z5 and J5 (<xref ref-type="bibr" rid="B52">Jordaan and Loots 1987</xref>). Shield with 16 pairs of poroids and four or five pairs of gland openings (based on <xref ref-type="bibr" rid="B22">Bregetova and Koroleva (1964)</xref> and specimens examined, representing a few species only): gd1, gd2 (sometimes absent), gd4 (usually conspicuous, on or near shield margin), gd6, gd9.</p><p><bold><italic>Ventral idiosoma.</italic></bold>Tritosternum normal, with two pilose laciniae. Presternal region with a pair of sclerotized platelets, wedge-shaped to subrectangular, lineate (typically with 2–4 transversal lineae); typically an additional, poorly sclerotized area, lineate and granulate, anteriorly or anteromesally adjoining each platelet. Female sternal shield as long as or longer than wide, sometimes wider than long; shield length/width ratio 0.6–1.8; Shield posterior margin straight, slightly to moderately concave, or sometimes convex; shield reticulate, smooth in its posterior fourth or fifth, bearing 3–4 pairs of simple setae and 2–3 pairs of poroids, therefore sometimes including seta st4 and poroid iv3; seta st4 on sternal shield (near or on its posterolateral edge), on soft cuticle, or apparently on endopodal plate (Table <xref ref-type="table" rid="T2">2</xref>; see Discussion). Female hologastric shield broad, laterally extending to or beyond margin of parapodal (or adcoxal, <xref ref-type="bibr" rid="B20">Bregetova (1977a)</xref>) plate, overlapping sternal and endopodal shields, bearing usually five pairs of preanal setae (JV1–3, ZV1–2) in addition to seta st5, occasionally only three or four pairs of preanals (JV3 and/or ZV2 off shield) or exceptionally six (ZV3 apparently on shield in <italic><tp:taxon-name><tp:taxon-name-part taxon-name-part-type="genus" reg="Ololaelaps">O.</tp:taxon-name-part><tp:taxon-name-part taxon-name-part-type="species" reg="rectagoni">rectagoni</tp:taxon-name-part></tp:taxon-name></italic>); shield setae usually moderately long, sometimes short; hologastric shield ornamented with reticulation, cells polygonal, scale-like or elongate transversally (note that shield reticulation is not drawn for some species in <xref ref-type="bibr" rid="B101">Ryke (1962)</xref>, but probably present; compare <italic><tp:taxon-name><tp:taxon-name-part taxon-name-part-type="genus" reg="Ololaelaps">O.</tp:taxon-name-part><tp:taxon-name-part taxon-name-part-type="species" reg="mooiensis">mooiensis</tp:taxon-name-part></tp:taxon-name></italic> in <xref ref-type="bibr" rid="B101">Ryke (1962)</xref> vs <xref ref-type="bibr" rid="B83">Marais and Loots (1972)</xref>); circumanal setae shorter than preanals, and postanal usually shorter than paranal setae; cribrum typically with 2–3 rows of spicules. Endopodal plate besides coxae III–IV well-developed (appears reduced in <italic><tp:taxon-name><tp:taxon-name-part taxon-name-part-type="genus" reg="Ololaelaps">O.</tp:taxon-name-part><tp:taxon-name-part taxon-name-part-type="species" reg="dililoensis">dililoensis</tp:taxon-name-part></tp:taxon-name></italic>, but the portion of endopodal plate that is overlapped by hologastric shield may have been overlooked); plate free, more or less contiguous with sternal shield (or apparently fused to it, e.g., <italic><tp:taxon-name><tp:taxon-name-part taxon-name-part-type="genus" reg="Ololaelaps">O.</tp:taxon-name-part><tp:taxon-name-part taxon-name-part-type="species" reg="expansus">expansus</tp:taxon-name-part></tp:taxon-name></italic> (<xref ref-type="bibr" rid="B82">Ma 2015</xref>)) or slightly overlapped by it. Peritrematal shield well-developed, fused to dorsal shield anteriorly, usually free posteriorly, reaching approximately posterior margin of coxa IV, occasionally only mid-coxa IV, or moderately surpassing coxa; sometimes narrowly connected to hologastric shield and/or parapodal element; peritrematal shield posteriorly bifid in some species (<italic><tp:taxon-name><tp:taxon-name-part taxon-name-part-type="genus" reg="Ololaelaps">O.</tp:taxon-name-part><tp:taxon-name-part taxon-name-part-type="species" reg="interruptus">interruptus</tp:taxon-name-part></tp:taxon-name></italic>, <italic><tp:taxon-name><tp:taxon-name-part taxon-name-part-type="genus" reg="Ololaelaps">O.</tp:taxon-name-part><tp:taxon-name-part taxon-name-part-type="species" reg="leptochelae">leptochelae</tp:taxon-name-part></tp:taxon-name></italic>, and an undescribed species from North America). Peritreme narrow, usually reaching anteriorly level of coxa I, sometimes slightly less. Parapodal plate well-developed, subtriangular, with outer margin convex (especially when peritrematal shield free and not extending beyond coxa IV) or straight (typically when peritrematal shield extended posteriorly or fused to hologastric shield); parapodal exceptionally not produced in <italic><tp:taxon-name><tp:taxon-name-part taxon-name-part-type="genus" reg="Ololaelaps">O.</tp:taxon-name-part><tp:taxon-name-part taxon-name-part-type="species" reg="rectagoni">rectagoni</tp:taxon-name-part></tp:taxon-name></italic> (Table <xref ref-type="table" rid="T2">2</xref>) and an undescribed species from Costa Rica; parapodal posteriorly free, more or less abutting hologastric shield, or narrowly fused to hologastric and/or peritrematal shields, via metapodal element as connecting ‘bridge’. Metapodal platelet entirely free, suboval to strip-like, or variously fused to hologastric shield, parapodal and/or peritrematal plates. Exopodal strip well-developed, fused to parapodal element posteriorly, and anteriorly to sternal shield between coxae I–II. Soft opisthogastric cuticle surrounding shield with 5–10 pairs of simple setae, often including 1–2 pairs of r-R setae isolated at level near parapodal plate; never hypertrichous. Male holoventral shield fused to parapodal-exopodal elements, sometimes also to peritrematal shield, bearing 3–5 preanals (JV1–3, ZV1–2; JV3 and ZV2 sometimes off shield, e.g., <italic><tp:taxon-name><tp:taxon-name-part taxon-name-part-type="genus" reg="Ololaelaps">O.</tp:taxon-name-part><tp:taxon-name-part taxon-name-part-type="species" reg="ussuriensis">ussuriensis</tp:taxon-name-part></tp:taxon-name></italic>); metapodal element merged with holoventral shield.</p><p><bold><italic>Gnathosoma.</italic></bold>Gnathotectum with subtriangular to rounded margin, usually finely denticulate, may appear smooth when denticles sparse or (possibly) absent. Deutosternal groove of moderate, regular width, or slightly tapering posteriorly, with six (occasionally seven, and rarely five) rows of denticles, each row bearing 1–10 denticles, most of the rows with 3–7 denticles; denticulate rows usually preceded by a smooth ridge anteriorly, and sometimes also posteriorly. Corniculi horn-like, of moderate length. Internal malae with two pairs of long projections, median pair fimbriate on its basal portion, lateral pair smooth or branched or fimbriate in its apical portion; lateral projection absent in males (and apparently in the female of <italic><tp:taxon-name><tp:taxon-name-part taxon-name-part-type="genus" reg="Ololaelaps">O.</tp:taxon-name-part><tp:taxon-name-part taxon-name-part-type="species" reg="sitalaensis">sitalaensis</tp:taxon-name-part></tp:taxon-name></italic>). Palptarsal claw three-tined, third tine reduced. Chelicerae of moderate length, chelate-dentate; female movable digit with two moderately-sized teeth, rarely more (two additional small teeth between the two typical large teeth in <italic><tp:taxon-name><tp:taxon-name-part taxon-name-part-type="genus" reg="Ololaelaps">O.</tp:taxon-name-part><tp:taxon-name-part taxon-name-part-type="species" reg="interruptus">interruptus</tp:taxon-name-part></tp:taxon-name></italic>; Table <xref ref-type="table" rid="T2">2</xref>); fixed digit with 3–5 teeth, variously sized, rarely more (eight in <italic><tp:taxon-name><tp:taxon-name-part taxon-name-part-type="genus" reg="Ololaelaps">O.</tp:taxon-name-part><tp:taxon-name-part taxon-name-part-type="species" reg="leptochelae">leptochelae</tp:taxon-name-part></tp:taxon-name></italic>), including a subapical, laterally offset tooth (gabelzhan); male digits each with a single tooth; pilus dentilis setiform; arthrodial process a simple corona. Male spermatodactyl 0.7–2.0 × as long as movable digit, from its departure from edge of digit; more or less straight or variously bent; junction between spermatodactyl and movable digit straight to strongly angled (<italic><tp:taxon-name><tp:taxon-name-part taxon-name-part-type="genus" reg="Ololaelaps">O.</tp:taxon-name-part><tp:taxon-name-part taxon-name-part-type="species" reg="translineatus">translineatus</tp:taxon-name-part></tp:taxon-name></italic>); duct inside spermatodactyl straight or sinuous. Chaetotaxy of subcapitulum and palps normal for <tp:taxon-name><tp:taxon-name-part taxon-name-part-type="family">Laelapidae</tp:taxon-name-part></tp:taxon-name> (sensu <xref ref-type="bibr" rid="B31">Evans and Till 1965</xref>).</p><p><bold><italic>Legs.</italic></bold>Chaetotaxy normal for <tp:taxon-name><tp:taxon-name-part taxon-name-part-type="family">Laelapidae</tp:taxon-name-part></tp:taxon-name> (sensu <xref ref-type="bibr" rid="B31">Evans and Till 1965</xref>); most setae slender; ventral and/or subapical setae of tarsi II–IV usually moderately thickened, sometimes lateral setae too (e.g., al2, pl2–3 of tarsus IV); setae on other leg segments occasionally thickened (e.g., pd2, ad3 on femur I, pd on femur III in <italic><tp:taxon-name><tp:taxon-name-part taxon-name-part-type="genus" reg="Ololaelaps">O.</tp:taxon-name-part><tp:taxon-name-part taxon-name-part-type="species" reg="placentula">placentula</tp:taxon-name-part></tp:taxon-name></italic>; also dorsally on femur IV in <italic><tp:taxon-name><tp:taxon-name-part taxon-name-part-type="genus" reg="Ololaelaps">O.</tp:taxon-name-part><tp:taxon-name-part taxon-name-part-type="species" reg="mooiensis">mooiensis</tp:taxon-name-part></tp:taxon-name></italic> (<xref ref-type="bibr" rid="B52">Jordaan and Loots 1987</xref>)). Males of some species with a spine-like seta on femur II (<italic><tp:taxon-name><tp:taxon-name-part taxon-name-part-type="genus" reg="Ololaelaps">O.</tp:taxon-name-part><tp:taxon-name-part taxon-name-part-type="species" reg="translineatus">translineatus</tp:taxon-name-part></tp:taxon-name></italic>); pv thickened on genu or tibia III (in undescribed species); a ventral spine on tarsus II, apparently representing pv2 (position shifted proximad) (e.g., <italic><tp:taxon-name><tp:taxon-name-part taxon-name-part-type="genus" reg="Ololaelaps">O.</tp:taxon-name-part><tp:taxon-name-part taxon-name-part-type="species" reg="venetus">venetus</tp:taxon-name-part></tp:taxon-name></italic>, <italic><tp:taxon-name><tp:taxon-name-part taxon-name-part-type="genus" reg="Ololaelaps">O.</tp:taxon-name-part><tp:taxon-name-part taxon-name-part-type="species" reg="placentula">placentula</tp:taxon-name-part></tp:taxon-name></italic>, <italic><tp:taxon-name><tp:taxon-name-part taxon-name-part-type="genus" reg="Ololaelaps">O.</tp:taxon-name-part><tp:taxon-name-part taxon-name-part-type="species" reg="ussuriensis">ussuriensis</tp:taxon-name-part></tp:taxon-name></italic>); or with cuticular tubercles on various leg segments (femur and genu of <italic><tp:taxon-name><tp:taxon-name-part taxon-name-part-type="genus" reg="Ololaelaps">O.</tp:taxon-name-part><tp:taxon-name-part taxon-name-part-type="species" reg="placentula">placentula</tp:taxon-name-part></tp:taxon-name></italic>, <italic><tp:taxon-name><tp:taxon-name-part taxon-name-part-type="genus" reg="Ololaelaps">O.</tp:taxon-name-part><tp:taxon-name-part taxon-name-part-type="species" reg="ussuriensis">ussuriensis</tp:taxon-name-part></tp:taxon-name></italic>). Ambulacra I–IV with well-developed paired claws and pulvillus.</p><p>
              <bold><italic>Spermatheca.</italic></bold>
            </p><p>Spermathecal ducts well-sclerotized and discernable in some species.</p><table-wrap id="T2" position="float" orientation="portrait"><label>Table 2.</label><caption><p>Some diagnostic features of valid <italic><tp:taxon-name><tp:taxon-name-part taxon-name-part-type="genus" reg="Ololaelaps">Ololaelaps</tp:taxon-name-part></tp:taxon-name></italic> species based on the literature, except for a few species for which type (**) or voucher (*) specimens were examined. Species are sorted in groups based on shared features, mainly the various fusion of shields ventrally (groups may or may not reflect relatedness).</p></caption><table id="TID0EULCI" rules="all"><tbody><tr><th rowspan="1" colspan="1">Species</th><th rowspan="1" colspan="1">Shared features (mostly fusion of shields<sup>1</sup>)</th><th rowspan="1" colspan="1">Dorsal shield ornamentation<sup>1</sup></th><th rowspan="1" colspan="1">Epipleura<sup>2</sup> ornament.</th><th rowspan="1" colspan="1">Dorsal seta <italic>Jx</italic></th><th rowspan="1" colspan="1">Insertion of <italic>st4</italic><sup>3</sup></th><th rowspan="1" colspan="1">Other features<sup>1</sup></th><th rowspan="1" colspan="1">Notes and references (redescriptions)</th></tr><tr><td rowspan="1" colspan="1">
                      <bold><italic><tp:taxon-name>
                            <tp:taxon-name-part taxon-name-part-type="genus" reg="Laelaps"/>
                            <tp:taxon-name-part taxon-name-part-type="species" reg="venetus">venetus</tp:taxon-name-part>
                          </tp:taxon-name></italic></bold>
                    </td><td rowspan="3" colspan="1">(1) all shields (<abbrev xmlns:xlink="http://www.w3.org/1999/xlink" xlink:title="hologastric" id="ABBRID0E6MBG" xlink:type="simple">HOLOG</abbrev> + <abbrev xmlns:xlink="http://www.w3.org/1999/xlink" xlink:title="metapodal" id="ABBRID0EDNBG" xlink:type="simple">METAP</abbrev> + <abbrev xmlns:xlink="http://www.w3.org/1999/xlink" xlink:title="peritrematal" id="ABBRID0EHNBG" xlink:type="simple">PERIT</abbrev> + <abbrev xmlns:xlink="http://www.w3.org/1999/xlink" xlink:title="parapodal" id="ABBRID0ELNBG" xlink:type="simple">PARAP</abbrev>) narrowly fused together; (2) <abbrev xmlns:xlink="http://www.w3.org/1999/xlink" xlink:title="spermatodactyl" id="ABBRID0EPNBG" xlink:type="simple">spermatod</abbrev>. with sinuous duct; (3) spermathecae well-sclerotized, distinctive</td><td rowspan="1" colspan="1">smooth with sculptured areas anteriorly (Evans and Till’s text)</td><td rowspan="1" colspan="1">smooth</td><td rowspan="1" colspan="1">1</td><td rowspan="1" colspan="1">stern.</td><td rowspan="1" colspan="1"><italic>JV3</italic>, <italic>ZV2</italic> setae sometimes off <abbrev xmlns:xlink="http://www.w3.org/1999/xlink" xlink:title="hologastric" id="ABBRID0EHOBG" xlink:type="simple">HOLOG</abbrev></td><td rowspan="1" colspan="1"><xref ref-type="bibr" rid="B101">Ryke 1962</xref>, <xref ref-type="bibr" rid="B22">Bregetova and Koroleva 1964</xref>, <xref ref-type="bibr" rid="B32">Evans and Till 1966</xref>, <xref ref-type="bibr" rid="B20">Bregetova 1977a</xref></td></tr><tr><td rowspan="1" colspan="1"><bold><italic><tp:taxon-name><tp:taxon-name-part taxon-name-part-type="genus" reg="Ololaelaps"/><tp:taxon-name-part taxon-name-part-type="species" reg="placidus">placidus</tp:taxon-name-part></tp:taxon-name></italic></bold>*</td><td rowspan="1" colspan="1">smooth except light <abbrev xmlns:xlink="http://www.w3.org/1999/xlink" xlink:title="reticulate or reticulation" id="ABBRID0ETPBG" xlink:type="simple">reticul</abbrev>. near <abbrev xmlns:xlink="http://www.w3.org/1999/xlink" xlink:title="anteriorly" id="ABBRID0EXPBG" xlink:type="simple">ant</abbrev>. margin</td><td rowspan="1" colspan="1">smooth</td><td rowspan="1" colspan="1">0–1</td><td rowspan="1" colspan="1">stern.</td><td rowspan="1" colspan="1">as above</td><td rowspan="1" colspan="1"><xref ref-type="bibr" rid="B43">Hennessey and Farrier 1988</xref>, F.B. pers. obs.</td></tr><tr><td rowspan="1" colspan="1">
                      <bold><italic><tp:taxon-name>
                            <tp:taxon-name-part taxon-name-part-type="genus" reg="Ololaelaps"/>
                            <tp:taxon-name-part taxon-name-part-type="species" reg="sellnicki">sellnicki</tp:taxon-name-part>
                          </tp:taxon-name></italic></bold>
                    </td><td rowspan="1" colspan="1">as <italic><tp:taxon-name><tp:taxon-name-part taxon-name-part-type="genus" reg="Laelaps"/><tp:taxon-name-part taxon-name-part-type="species" reg="venetus">venetus</tp:taxon-name-part></tp:taxon-name></italic>; <abbrev xmlns:xlink="http://www.w3.org/1999/xlink" xlink:title="reticulate or reticulation" id="ABBRID0EPRBG" xlink:type="simple">reticul</abbrev>. visible only when freshly moulted (<xref ref-type="bibr" rid="B22">Bregetova and Koroleva 1964</xref>)</td><td rowspan="1" colspan="1">smooth?<sup>4</sup></td><td rowspan="1" colspan="1">1</td><td rowspan="1" colspan="1">stern.</td><td rowspan="1" colspan="1"><italic>JV3</italic>, <italic>ZV2</italic> off <abbrev xmlns:xlink="http://www.w3.org/1999/xlink" xlink:title="hologastric" id="ABBRID0EKSBG" xlink:type="simple">HOLOG</abbrev>; <italic>z1</italic>, <italic>z3</italic> absent</td><td rowspan="1" colspan="1"><xref ref-type="bibr" rid="B32">Evans and Till 1966</xref>, <xref ref-type="bibr" rid="B107">Solomon 1968</xref>, <xref ref-type="bibr" rid="B20">Bregetova 1977a</xref>, <xref ref-type="bibr" rid="B62">Kavianpour et al. 2017</xref>; also <xref ref-type="bibr" rid="B103">Sellnick (1940)</xref>, as <italic><tp:taxon-name><tp:taxon-name-part taxon-name-part-type="genus" reg="Ololaelaps">O.</tp:taxon-name-part><tp:taxon-name-part taxon-name-part-type="species" reg="haemisphaericus">haemisphaericus</tp:taxon-name-part></tp:taxon-name></italic></td></tr><tr><td rowspan="1" colspan="1">
                      <bold><italic><tp:taxon-name>
                            <tp:taxon-name-part taxon-name-part-type="genus" reg="Ololaelaps"/>
                            <tp:taxon-name-part taxon-name-part-type="species" reg="hemisphaera">hemisphaera</tp:taxon-name-part>
                          </tp:taxon-name></italic></bold>
                    </td><td rowspan="1" colspan="1"><abbrev xmlns:xlink="http://www.w3.org/1999/xlink" xlink:title="hologastric" id="ABBRID0EKUBG" xlink:type="simple">HOLOG</abbrev> + <abbrev xmlns:xlink="http://www.w3.org/1999/xlink" xlink:title="metapodal" id="ABBRID0EOUBG" xlink:type="simple">METAP</abbrev> + <abbrev xmlns:xlink="http://www.w3.org/1999/xlink" xlink:title="peritrematal" id="ABBRID0ESUBG" xlink:type="simple">PERIT</abbrev> fused [<abbrev xmlns:xlink="http://www.w3.org/1999/xlink" xlink:title="parapodal" id="ABBRID0EWUBG" xlink:type="simple">PARAP</abbrev> apparently free]</td><td rowspan="1" colspan="1">?</td><td rowspan="1" colspan="1">lineate-reticulate?</td><td rowspan="1" colspan="1">?</td><td rowspan="1" colspan="1">soft cut.?</td><td rowspan="1" colspan="1">broad idiosoma</td><td rowspan="1" colspan="1">not illustr. in <xref ref-type="bibr" rid="B16">Berlese (1916b)</xref>; partly illustr. in <xref ref-type="bibr" rid="B101">Ryke (1962)</xref>, possibly based on Berlese’s types or drawings (see Ryke’s introduction)</td></tr><tr><td rowspan="1" colspan="1">
                      <bold><italic><tp:taxon-name>
                            <tp:taxon-name-part taxon-name-part-type="genus" reg="Ololaelaps"/>
                            <tp:taxon-name-part taxon-name-part-type="species" reg="interruptus">interruptus</tp:taxon-name-part>
                          </tp:taxon-name></italic></bold>
                    </td><td rowspan="2" colspan="1">(1) <abbrev xmlns:xlink="http://www.w3.org/1999/xlink" xlink:title="hologastric" id="ABBRID0ELWBG" xlink:type="simple">HOLOG</abbrev> + <abbrev xmlns:xlink="http://www.w3.org/1999/xlink" xlink:title="metapodal" id="ABBRID0EPWBG" xlink:type="simple">METAP</abbrev> + <abbrev xmlns:xlink="http://www.w3.org/1999/xlink" xlink:title="peritrematal" id="ABBRID0ETWBG" xlink:type="simple">PERIT</abbrev> narrowly fused [<abbrev xmlns:xlink="http://www.w3.org/1999/xlink" xlink:title="parapodal" id="ABBRID0EXWBG" xlink:type="simple">PARAP</abbrev> clearly free]; (2) <abbrev xmlns:xlink="http://www.w3.org/1999/xlink" xlink:title="peritrematal" id="ABBRID0E2WBG" xlink:type="simple">PERIT</abbrev> notched <abbrev xmlns:xlink="http://www.w3.org/1999/xlink" xlink:title="posteriorly" id="ABBRID0E6WBG" xlink:type="simple">post</abbrev>.</td><td rowspan="1" colspan="1">?</td><td rowspan="1" colspan="1">?</td><td rowspan="1" colspan="1">1</td><td rowspan="1" colspan="1">soft cut.</td><td rowspan="1" colspan="1"><abbrev xmlns:xlink="http://www.w3.org/1999/xlink" xlink:title="movable digit" id="ABBRID0ETXBG" xlink:type="simple">MD</abbrev> with 2 small teeth in-between the 2 standard teeth; broad idiosoma</td><td rowspan="1" colspan="1"/></tr><tr><td rowspan="1" colspan="1">
                      <bold><italic><tp:taxon-name>
                            <tp:taxon-name-part taxon-name-part-type="genus" reg="Ololaelaps"/>
                            <tp:taxon-name-part taxon-name-part-type="species" reg="leptochelae">leptochelae</tp:taxon-name-part>
                          </tp:taxon-name></italic></bold>
                    </td><td rowspan="1" colspan="1">?</td><td rowspan="1" colspan="1">?</td><td rowspan="1" colspan="1">?</td><td rowspan="1" colspan="1">?</td><td rowspan="1" colspan="1"><abbrev xmlns:xlink="http://www.w3.org/1999/xlink" xlink:title="fixed digit" id="ABBRID0E3YBG" xlink:type="simple">FD</abbrev> with a total of 8 teeth</td><td rowspan="1" colspan="1"/></tr><tr><td rowspan="1" colspan="1">
                      <bold><italic><tp:taxon-name>
                            <tp:taxon-name-part taxon-name-part-type="genus" reg="Ololaelaps"/>
                            <tp:taxon-name-part taxon-name-part-type="species" reg="burdwanensis">burdwanensis</tp:taxon-name-part>
                          </tp:taxon-name></italic></bold>
                    </td><td rowspan="3" colspan="1"><abbrev xmlns:xlink="http://www.w3.org/1999/xlink" xlink:title="hologastric" id="ABBRID0EZZBG" xlink:type="simple">HOLOG</abbrev> + <abbrev xmlns:xlink="http://www.w3.org/1999/xlink" xlink:title="metapodal" id="ABBRID0E4ZBG" xlink:type="simple">METAP</abbrev> + PARA narrowly fused [<abbrev xmlns:xlink="http://www.w3.org/1999/xlink" xlink:title="peritrematal" id="ABBRID0EB1BG" xlink:type="simple">PERIT</abbrev> free]</td><td rowspan="1" colspan="1">?</td><td rowspan="1" colspan="1">lineate-reticulate</td><td rowspan="1" colspan="1">1</td><td rowspan="1" colspan="1">soft cut.?</td><td rowspan="1" colspan="1"/><td rowspan="1" colspan="1"/></tr><tr><td rowspan="1" colspan="1">
                      <bold><italic><tp:taxon-name>
                            <tp:taxon-name-part taxon-name-part-type="genus" reg="Ololaelaps"/>
                            <tp:taxon-name-part taxon-name-part-type="species" reg="translineatus">translineatus</tp:taxon-name-part>
                          </tp:taxon-name></italic></bold>
                    </td><td rowspan="1" colspan="1">smooth?</td><td rowspan="1" colspan="1">lineate-reticulate</td><td rowspan="1" colspan="1">1</td><td rowspan="1" colspan="1">soft cut.?</td><td rowspan="1" colspan="1">sternal shield with transverse ridge; <abbrev xmlns:xlink="http://www.w3.org/1999/xlink" xlink:title="spermatodactyl" id="ABBRID0EZ2BG" xlink:type="simple">spermatod</abbrev>. at 90° angle from <abbrev xmlns:xlink="http://www.w3.org/1999/xlink" xlink:title="movable digit" id="ABBRID0E42BG" xlink:type="simple">MD</abbrev>; <abbrev xmlns:xlink="http://www.w3.org/1999/xlink" xlink:title="spermatheca" id="ABBRID0EB3BG" xlink:type="simple">spermath</abbrev>. distinctive</td><td rowspan="1" colspan="1">similar to <italic><tp:taxon-name><tp:taxon-name-part taxon-name-part-type="genus" reg="Ololaelaps">O.</tp:taxon-name-part><tp:taxon-name-part taxon-name-part-type="species" reg="burdwanensis">burdwanensis</tp:taxon-name-part></tp:taxon-name></italic></td></tr><tr><td rowspan="1" colspan="1">
                      <bold><italic><tp:taxon-name>
                            <tp:taxon-name-part taxon-name-part-type="genus" reg="Ololaelaps"/>
                            <tp:taxon-name-part taxon-name-part-type="species" reg="wangi">wangi</tp:taxon-name-part>
                          </tp:taxon-name></italic></bold>
                    </td><td rowspan="1" colspan="1">smooth except lineate anteriorly</td><td rowspan="1" colspan="1">lineate-reticulate</td><td rowspan="1" colspan="1">0</td><td rowspan="1" colspan="1">soft cut.?</td><td rowspan="1" colspan="1">only 2–4 deutosternal denticles / row</td><td rowspan="1" colspan="1">similar to <italic><tp:taxon-name><tp:taxon-name-part taxon-name-part-type="genus" reg="Ololaelaps">O.</tp:taxon-name-part><tp:taxon-name-part taxon-name-part-type="species" reg="burdwanensis">burdwanensis</tp:taxon-name-part></tp:taxon-name></italic>; <xref ref-type="bibr" rid="B67">Keum et al. 2017</xref></td></tr><tr><td rowspan="1" colspan="1"><bold><italic><tp:taxon-name><tp:taxon-name-part taxon-name-part-type="genus" reg="Ololaelaps"/><tp:taxon-name-part taxon-name-part-type="species" reg="formidabilis">formidabilis</tp:taxon-name-part></tp:taxon-name></italic></bold>*,**</td><td rowspan="1" colspan="1">only <abbrev xmlns:xlink="http://www.w3.org/1999/xlink" xlink:title="metapodal" id="ABBRID0E35BG" xlink:type="simple">METAP</abbrev> + <abbrev xmlns:xlink="http://www.w3.org/1999/xlink" xlink:title="parapodal" id="ABBRID0EA6BG" xlink:type="simple">PARAP</abbrev> fused</td><td rowspan="1" colspan="1">light <abbrev xmlns:xlink="http://www.w3.org/1999/xlink" xlink:title="reticulate or reticulation" id="ABBRID0EI6BG" xlink:type="simple">reticul</abbrev>.; lighter and sparser anteriorly</td><td rowspan="1" colspan="1">reticulate</td><td rowspan="1" colspan="1">0–1</td><td rowspan="1" colspan="1">soft cuticle</td><td rowspan="1" colspan="1"><abbrev xmlns:xlink="http://www.w3.org/1999/xlink" xlink:title="hologastric" id="ABBRID0EZ6BG" xlink:type="simple">HOLOG</abbrev> with inverse V-shaped ridges; <abbrev xmlns:xlink="http://www.w3.org/1999/xlink" xlink:title="spermatodactyl" id="ABBRID0E46BG" xlink:type="simple">spermatod</abbrev>. elongate; <abbrev xmlns:xlink="http://www.w3.org/1999/xlink" xlink:title="spermatheca" id="ABBRID0ECAAI" xlink:type="simple">spermath</abbrev>. not discerned</td><td rowspan="1" colspan="1"><italic><tp:taxon-name><tp:taxon-name-part taxon-name-part-type="genus" reg="Ololaelaps">O.</tp:taxon-name-part><tp:taxon-name-part taxon-name-part-type="species" reg="formidabilis">formidabilis</tp:taxon-name-part></tp:taxon-name></italic> sensu <xref ref-type="bibr" rid="B101">Ryke (1962)</xref> differs: <abbrev xmlns:xlink="http://www.w3.org/1999/xlink" xlink:title="metapodal" id="ABBRID0EZAAI" xlink:type="simple">METAP</abbrev> partly fused to <abbrev xmlns:xlink="http://www.w3.org/1999/xlink" xlink:title="hologastric" id="ABBRID0E4AAI" xlink:type="simple">HOLOG</abbrev>, not to <abbrev xmlns:xlink="http://www.w3.org/1999/xlink" xlink:title="parapodal" id="ABBRID0EBBAI" xlink:type="simple">PARAP</abbrev></td></tr><tr><td rowspan="1" colspan="1">
                      <bold><italic><tp:taxon-name>
                            <tp:taxon-name-part taxon-name-part-type="genus" reg="Ololaelaps"/>
                            <tp:taxon-name-part taxon-name-part-type="species" reg="caucasicus">caucasicus</tp:taxon-name-part>
                          </tp:taxon-name></italic></bold>
                    </td><td rowspan="2" colspan="1">only <abbrev xmlns:xlink="http://www.w3.org/1999/xlink" xlink:title="hologastric" id="ABBRID0E1BAI" xlink:type="simple">HOLOG</abbrev> + <abbrev xmlns:xlink="http://www.w3.org/1999/xlink" xlink:title="metapodal" id="ABBRID0E5BAI" xlink:type="simple">METAP</abbrev> (partly to completely) fused</td><td rowspan="1" colspan="1">similar to <italic><tp:taxon-name><tp:taxon-name-part taxon-name-part-type="genus" reg="Ololaelaps"/><tp:taxon-name-part taxon-name-part-type="species" reg="placentula">placentula</tp:taxon-name-part></tp:taxon-name></italic> or <italic><tp:taxon-name><tp:taxon-name-part taxon-name-part-type="genus" reg="Ololaelaps"/><tp:taxon-name-part taxon-name-part-type="species" reg="ussuriensis">ussuriensis</tp:taxon-name-part></tp:taxon-name></italic>?</td><td rowspan="1" colspan="1">lineate-reticulate</td><td rowspan="1" colspan="1">0–1</td><td rowspan="1" colspan="1">stern. or soft cut.</td><td rowspan="1" colspan="1">broad idiosoma; spermatheca not discerned</td><td rowspan="1" colspan="1">similar to <italic><tp:taxon-name><tp:taxon-name-part taxon-name-part-type="genus" reg="Ololaelaps">O.</tp:taxon-name-part><tp:taxon-name-part taxon-name-part-type="species" reg="ussuriensis">ussuriensis</tp:taxon-name-part></tp:taxon-name></italic>; <xref ref-type="bibr" rid="B20">Bregetova 1977a</xref></td></tr><tr><td rowspan="1" colspan="1">
                      <bold><italic><tp:taxon-name>
                            <tp:taxon-name-part taxon-name-part-type="genus" reg="Ololaelaps"/>
                            <tp:taxon-name-part taxon-name-part-type="species" reg="dililoensis">dililoensis</tp:taxon-name-part>
                          </tp:taxon-name></italic></bold>
                    </td><td rowspan="1" colspan="1">dense scale-like <abbrev xmlns:xlink="http://www.w3.org/1999/xlink" xlink:title="reticulate or reticulation" id="ABBRID0EOEAI" xlink:type="simple">reticul</abbrev>. <abbrev xmlns:xlink="http://www.w3.org/1999/xlink" xlink:title="posteriorly" id="ABBRID0ESEAI" xlink:type="simple">post</abbrev>., smooth or scattered <abbrev xmlns:xlink="http://www.w3.org/1999/xlink" xlink:title="reticulate or reticulation" id="ABBRID0EWEAI" xlink:type="simple">reticul</abbrev>. <abbrev xmlns:xlink="http://www.w3.org/1999/xlink" xlink:title="anteriorly" id="ABBRID0E1EAI" xlink:type="simple">ant</abbrev>.</td><td rowspan="1" colspan="1">reticulate</td><td rowspan="1" colspan="1">0</td><td rowspan="1" colspan="1">soft cut.</td><td rowspan="1" colspan="1">broad idiosoma</td><td rowspan="1" colspan="1"/></tr><tr><td rowspan="1" colspan="1">
                      <bold><italic><tp:taxon-name>
                            <tp:taxon-name-part taxon-name-part-type="genus" reg="Ololaelaps"/>
                            <tp:taxon-name-part taxon-name-part-type="species" reg="holaspis">holaspis</tp:taxon-name-part>
                          </tp:taxon-name></italic></bold>
                    </td><td rowspan="7" colspan="1">only <abbrev xmlns:xlink="http://www.w3.org/1999/xlink" xlink:title="hologastric" id="ABBRID0E2FAI" xlink:type="simple">HOLOG</abbrev> + <abbrev xmlns:xlink="http://www.w3.org/1999/xlink" xlink:title="metapodal" id="ABBRID0E6FAI" xlink:type="simple">METAP</abbrev> (partly to completely) fused
            </td><td rowspan="1" colspan="1">reticulate? (Oudemans’ text says “all shields with large scales”)</td><td rowspan="1" colspan="1">?</td><td rowspan="1" colspan="1">?</td><td rowspan="1" colspan="1">soft cut.?</td><td rowspan="1" colspan="1">elongate idiosoma</td><td rowspan="1" colspan="1"><xref ref-type="bibr" rid="B94">Oudemans (1903</xref>: 11) provided a more complete description than <xref ref-type="bibr" rid="B93">Oudemans (1902b)</xref>; partly illustr. by <xref ref-type="bibr" rid="B101">Ryke (1962)</xref></td></tr><tr><td rowspan="1" colspan="1">
                      <bold><italic><tp:taxon-name>
                            <tp:taxon-name-part taxon-name-part-type="genus" reg="Ololaelaps"/>
                            <tp:taxon-name-part taxon-name-part-type="species" reg="mooiensis">mooiensis</tp:taxon-name-part>
                          </tp:taxon-name></italic></bold>
                    </td><td rowspan="1" colspan="1">reticulate; <abbrev xmlns:xlink="http://www.w3.org/1999/xlink" xlink:title="reticulate or reticulation" id="ABBRID0EXHAI" xlink:type="simple">reticul</abbrev>. sparser anteriorly</td><td rowspan="1" colspan="1">?</td><td rowspan="1" colspan="1">0–1</td><td rowspan="1" colspan="1">soft cut. or endop.?</td><td rowspan="1" colspan="1">elongate idiosoma; <abbrev xmlns:xlink="http://www.w3.org/1999/xlink" xlink:title="metapodal" id="ABBRID0EIIAI" xlink:type="simple">METAP</abbrev> rarely free (based on syn. <italic>O <tp:taxon-name><tp:taxon-name-part taxon-name-part-type="genus" reg="Ololaelaps"/><tp:taxon-name-part taxon-name-part-type="species" reg="gamagarensis">gamagarensis</tp:taxon-name-part></tp:taxon-name></italic>)
                        </td><td rowspan="1" colspan="1"><xref ref-type="bibr" rid="B83">Marais and Loots 1972</xref>, Jordan and Loots 1987, <xref ref-type="bibr" rid="B91">Nemati et al. 2018</xref> (notes on characters)</td></tr><tr><td rowspan="1" colspan="1"><bold><italic><tp:taxon-name><tp:taxon-name-part taxon-name-part-type="genus" reg="Ololaelaps"/><tp:taxon-name-part taxon-name-part-type="species" reg="placentula">placentula</tp:taxon-name-part></tp:taxon-name></italic></bold>*
                        </td><td rowspan="1" colspan="1">essentially smooth (finely granulate) or faintly reticulate</td><td rowspan="1" colspan="1">lineate-reticulate</td><td rowspan="1" colspan="1">0</td><td rowspan="1" colspan="1">stern.</td><td rowspan="1" colspan="1">broad idiosoma; sternal shield wider than long, with concave margin; <abbrev xmlns:xlink="http://www.w3.org/1999/xlink" xlink:title="peritrematal" id="ABBRID0EFKAI" xlink:type="simple">PERIT</abbrev> reaching past coxa IV; spermatheca not discerned</td><td rowspan="1" colspan="1"><xref ref-type="bibr" rid="B103">Sellnick 1940</xref>: 69, <xref ref-type="bibr" rid="B101">Ryke 1962</xref>, <xref ref-type="bibr" rid="B22">Bregetova and Koroleva 1964</xref>, <xref ref-type="bibr" rid="B32">Evans and Till 1966</xref>, <xref ref-type="bibr" rid="B3">Bai and Ma 2014</xref></td></tr><tr><td rowspan="1" colspan="1">
                      <bold><italic><tp:taxon-name>
                            <tp:taxon-name-part taxon-name-part-type="genus" reg="Ololaelaps"/>
                            <tp:taxon-name-part taxon-name-part-type="species" reg="platensis">platensis</tp:taxon-name-part>
                          </tp:taxon-name></italic></bold>
                    </td><td rowspan="1" colspan="1">?</td><td rowspan="1" colspan="1">?</td><td rowspan="1" colspan="1">?</td><td rowspan="1" colspan="1">soft cut.?</td><td rowspan="1" colspan="1">peritreme short, reaching between coxae I–II; <italic>ZV1</italic> absent?
                        </td><td rowspan="1" colspan="1"><xref ref-type="bibr" rid="B101">Ryke 1962</xref> (partial illustration)</td></tr><tr><td rowspan="1" colspan="1">
                      <bold><italic><tp:taxon-name>
                            <tp:taxon-name-part taxon-name-part-type="genus" reg="Ololaelaps"/>
                            <tp:taxon-name-part taxon-name-part-type="species" reg="rectagoni">rectagoni</tp:taxon-name-part>
                          </tp:taxon-name></italic></bold>
                    </td><td rowspan="1" colspan="1">?</td><td rowspan="1" colspan="1">?</td><td rowspan="1" colspan="1">0</td><td rowspan="1" colspan="1">soft cut.?</td><td rowspan="1" colspan="1"><italic>j1</italic> seta elongate; broad idiosoma and <abbrev xmlns:xlink="http://www.w3.org/1999/xlink" xlink:title="hologastric" id="ABBRID0EQNAI" xlink:type="simple">HOLOG</abbrev>; <abbrev xmlns:xlink="http://www.w3.org/1999/xlink" xlink:title="parapodal" id="ABBRID0EUNAI" xlink:type="simple">PARAP</abbrev> truncate; <italic>ZV3</italic> apparently on <abbrev xmlns:xlink="http://www.w3.org/1999/xlink" xlink:title="hologastric" id="ABBRID0E1NAI" xlink:type="simple">HOLOG</abbrev></td><td rowspan="1" colspan="1"><xref ref-type="bibr" rid="B58">Karg 1994</xref> (male chelicera and spermatodactyl)</td></tr><tr><td rowspan="1" colspan="1">
                      <bold><italic><tp:taxon-name>
                            <tp:taxon-name-part taxon-name-part-type="genus" reg="Ololaelaps"/>
                            <tp:taxon-name-part taxon-name-part-type="species" reg="sinensis">sinensis</tp:taxon-name-part>
                          </tp:taxon-name></italic></bold>
                    </td><td rowspan="1" colspan="1">?</td><td rowspan="1" colspan="1">?</td><td rowspan="1" colspan="1">?</td><td rowspan="1" colspan="1">soft cut.?</td><td rowspan="1" colspan="1"/><td rowspan="1" colspan="1"><xref ref-type="bibr" rid="B101">Ryke 1962</xref> (partial illustration)</td></tr><tr><td rowspan="1" colspan="1">
                      <bold><italic><tp:taxon-name>
                            <tp:taxon-name-part taxon-name-part-type="genus" reg="Ololaelaps"/>
                            <tp:taxon-name-part taxon-name-part-type="species" reg="ussuriensis">ussuriensis</tp:taxon-name-part>
                          </tp:taxon-name></italic></bold>
                    </td><td rowspan="1" colspan="1">polygonal <abbrev xmlns:xlink="http://www.w3.org/1999/xlink" xlink:title="reticulate or reticulation" id="ABBRID0EFQAI" xlink:type="simple">reticul</abbrev>. scarcely evident (text)</td><td rowspan="1" colspan="1">lineate-reticulate</td><td rowspan="1" colspan="1">0?</td><td rowspan="1" colspan="1">stern.</td><td rowspan="1" colspan="1">spermatheca not discerned; only 2–3 deutosternal denticles / row</td><td rowspan="1" colspan="1">
                      <xref ref-type="bibr" rid="B20">Bregetova 1977a</xref>
                    </td></tr><tr><td rowspan="1" colspan="1">
                      <bold><italic><tp:taxon-name>
                            <tp:taxon-name-part taxon-name-part-type="genus" reg="Ololaelaps"/>
                            <tp:taxon-name-part taxon-name-part-type="species" reg="bregetovae">bregetovae</tp:taxon-name-part>
                          </tp:taxon-name></italic></bold>
                    </td><td rowspan="7" colspan="1">all shields (<abbrev xmlns:xlink="http://www.w3.org/1999/xlink" xlink:title="hologastric" id="ABBRID0ETRAI" xlink:type="simple">HOLOG</abbrev>, <abbrev xmlns:xlink="http://www.w3.org/1999/xlink" xlink:title="metapodal" id="ABBRID0EXRAI" xlink:type="simple">METAP</abbrev>, <abbrev xmlns:xlink="http://www.w3.org/1999/xlink" xlink:title="peritrematal" id="ABBRID0E2RAI" xlink:type="simple">PERIT</abbrev>, <abbrev xmlns:xlink="http://www.w3.org/1999/xlink" xlink:title="parapodal" id="ABBRID0E6RAI" xlink:type="simple">PARAP</abbrev>) free</td><td rowspan="1" colspan="1">with (scale-like?) reticulation <abbrev xmlns:xlink="http://www.w3.org/1999/xlink" xlink:title="posteriorly" id="ABBRID0EHSAI" xlink:type="simple">post</abbrev>.</td><td rowspan="1" colspan="1">?</td><td rowspan="1" colspan="1">0?</td><td rowspan="1" colspan="1">?</td><td rowspan="1" colspan="1">elongate idiosoma</td><td rowspan="1" colspan="1">similar to <italic><tp:taxon-name><tp:taxon-name-part taxon-name-part-type="genus" reg="Ololaelaps">O.</tp:taxon-name-part><tp:taxon-name-part taxon-name-part-type="species" reg="tasmanicus">tasmanicus</tp:taxon-name-part></tp:taxon-name></italic> and <italic><tp:taxon-name><tp:taxon-name-part taxon-name-part-type="genus" reg="Ololaelaps">O.</tp:taxon-name-part><tp:taxon-name-part taxon-name-part-type="species" reg="sitalensis">sitalensis</tp:taxon-name-part></tp:taxon-name></italic>?
                        </td></tr><tr><td rowspan="1" colspan="1">
                      <bold><italic><tp:taxon-name>
                            <tp:taxon-name-part taxon-name-part-type="genus" reg="Ololaelaps"/>
                            <tp:taxon-name-part taxon-name-part-type="species" reg="expansus">expansus</tp:taxon-name-part>
                          </tp:taxon-name></italic></bold>
                    </td><td rowspan="1" colspan="1">?</td><td rowspan="1" colspan="1">?</td><td rowspan="1" colspan="1">0?</td><td rowspan="1" colspan="1">soft cut.</td><td rowspan="1" colspan="1"/><td rowspan="1" colspan="1"/></tr><tr><td rowspan="1" colspan="1">
                      <bold><italic><tp:taxon-name>
                            <tp:taxon-name-part taxon-name-part-type="genus" reg="Ololaelaps"/>
                            <tp:taxon-name-part taxon-name-part-type="species" reg="nasri">nasri</tp:taxon-name-part>
                          </tp:taxon-name></italic></bold>
                    </td><td rowspan="1" colspan="1">finely granulate?</td><td rowspan="1" colspan="1">lineate-reticulate?</td><td rowspan="1" colspan="1">0</td><td rowspan="1" colspan="1">soft cut.?</td><td rowspan="1" colspan="1">broad dorsal and sternal shields</td><td rowspan="1" colspan="1">similar to <italic><tp:taxon-name><tp:taxon-name-part taxon-name-part-type="genus" reg="Ololaelaps">O.</tp:taxon-name-part><tp:taxon-name-part taxon-name-part-type="species" reg="obovatus">obovatus</tp:taxon-name-part></tp:taxon-name></italic></td></tr><tr><td rowspan="1" colspan="1">
                      <bold><italic><tp:taxon-name>
                            <tp:taxon-name-part taxon-name-part-type="genus" reg="Ololaelaps"/>
                            <tp:taxon-name-part taxon-name-part-type="species" reg="obovatus">obovatus</tp:taxon-name-part>
                          </tp:taxon-name></italic></bold>
                    </td><td rowspan="1" colspan="1">smooth?</td><td rowspan="1" colspan="1">?</td><td rowspan="1" colspan="1">?</td><td rowspan="1" colspan="1">soft cut.</td><td rowspan="1" colspan="1">broad idiosoma; <italic>ZV1</italic> absent?
                        </td><td rowspan="1" colspan="1"/></tr><tr><td rowspan="1" colspan="1">
                      <bold><italic><tp:taxon-name>
                            <tp:taxon-name-part taxon-name-part-type="genus" reg="Ololaelaps"/>
                            <tp:taxon-name-part taxon-name-part-type="species" reg="paratasmanicus">paratasmanicus</tp:taxon-name-part>
                          </tp:taxon-name></italic></bold>
                    </td><td rowspan="1" colspan="1">reticulate</td><td rowspan="1" colspan="1">?</td><td rowspan="1" colspan="1">0</td><td rowspan="1" colspan="1">soft cut.</td><td rowspan="1" colspan="1">elongate idiosoma; <abbrev xmlns:xlink="http://www.w3.org/1999/xlink" xlink:title="hologastric" id="ABBRID0E5XAI" xlink:type="simple">HOLOG</abbrev> rounded laterally</td><td rowspan="1" colspan="1">similar to <italic><tp:taxon-name><tp:taxon-name-part taxon-name-part-type="genus" reg="Ololaelaps">O.</tp:taxon-name-part><tp:taxon-name-part taxon-name-part-type="species" reg="tasmanicus">tasmanicus</tp:taxon-name-part></tp:taxon-name></italic>; <xref ref-type="bibr" rid="B82">Ma 2015</xref></td></tr><tr><td rowspan="1" colspan="1">
                      <bold><italic><tp:taxon-name>
                            <tp:taxon-name-part taxon-name-part-type="genus" reg="Ololaelaps"/>
                            <tp:taxon-name-part taxon-name-part-type="species" reg="sitalaensis">sitalaensis</tp:taxon-name-part>
                          </tp:taxon-name></italic></bold>
                    </td><td rowspan="1" colspan="1">?</td><td rowspan="1" colspan="1">reticulate</td><td rowspan="1" colspan="1">1</td><td rowspan="1" colspan="1">soft cut.?</td><td rowspan="1" colspan="1">elongate idiosoma</td><td rowspan="1" colspan="1"/></tr><tr><td rowspan="1" colspan="1">
                      <bold><italic><tp:taxon-name>
                            <tp:taxon-name-part taxon-name-part-type="genus" reg="Ololaelaps"/>
                            <tp:taxon-name-part taxon-name-part-type="species" reg="tasmanicus">tasmanicus</tp:taxon-name-part>
                          </tp:taxon-name></italic></bold>
                    </td><td rowspan="1" colspan="1">lightly reticulate (Womersley’s text)</td><td rowspan="1" colspan="1">?</td><td rowspan="1" colspan="1">0</td><td rowspan="1" colspan="1">soft cut.</td><td rowspan="1" colspan="1"><xref ref-type="bibr" rid="B109">Tenorio (1982)</xref> indicates broader idiosomal shields than those in <xref ref-type="bibr" rid="B118">Womersley (1956)</xref></td><td rowspan="1" colspan="1"><xref ref-type="bibr" rid="B109">Tenorio 1982</xref> (photograph)</td></tr></tbody></table><table-wrap-foot><fn><p>? indicates unknown or uncertain data. <bold><sup>1</sup></bold>”Shields” include: <abbrev xmlns:xlink="http://www.w3.org/1999/xlink" xlink:title="hologastric" id="ABBRID0ER2AI" xlink:type="simple">HOLOG</abbrev> – hologastric, <abbrev xmlns:xlink="http://www.w3.org/1999/xlink" xlink:title="metapodal" id="ABBRID0EV2AI" xlink:type="simple">METAP</abbrev> – metapodal, <abbrev xmlns:xlink="http://www.w3.org/1999/xlink" xlink:title="parapodal" id="ABBRID0EZ2AI" xlink:type="simple">PARAP</abbrev> – parapodal, <abbrev xmlns:xlink="http://www.w3.org/1999/xlink" xlink:title="peritrematal" id="ABBRID0E42AI" xlink:type="simple">PERIT</abbrev> – peritrematal; other acronyms or abbreviations: <abbrev xmlns:xlink="http://www.w3.org/1999/xlink" xlink:title="fixed digit" id="ABBRID0EB3AI" xlink:type="simple">FD</abbrev> – fixed digit; <abbrev xmlns:xlink="http://www.w3.org/1999/xlink" xlink:title="movable digit" id="ABBRID0EF3AI" xlink:type="simple">MD</abbrev> – movable digit; <abbrev xmlns:xlink="http://www.w3.org/1999/xlink" xlink:title="anteriorly" id="ABBRID0EJ3AI" xlink:type="simple">ant.</abbrev> – anteriorly; <abbrev xmlns:xlink="http://www.w3.org/1999/xlink" xlink:title="posteriorly" id="ABBRID0EN3AI" xlink:type="simple">post.</abbrev> – posteriorly; <abbrev xmlns:xlink="http://www.w3.org/1999/xlink" xlink:title="reticulate or reticulation" id="ABBRID0ER3AI" xlink:type="simple">reticul.</abbrev> – reticulate or reticulation; <abbrev xmlns:xlink="http://www.w3.org/1999/xlink" xlink:title="spermatodactyl" id="ABBRID0EV3AI" xlink:type="simple">spermatod.</abbrev> – spermatodactyl; <abbrev xmlns:xlink="http://www.w3.org/1999/xlink" xlink:title="spermatheca" id="ABBRID0EZ3AI" xlink:type="simple">spermath.</abbrev> – spermatheca. <bold><sup>2</sup></bold>Epipleura: portions of the dorsal shield that extend ventrolaterally (see <xref ref-type="bibr" rid="B22">Bregetova and Koroleva 1964</xref>); “lineate-reticulate” emphasizes that cells of the reticulation are stretched out so that they appear mostly as (parallel) lines (also parallel to the shield margin) instead of the typical scale-like (e.g., Fig. <xref ref-type="fig" rid="F1">1</xref>) or polygonal reticulation (Fig. <xref ref-type="fig" rid="F2">2</xref>, sternal shield) (“reticulate”). <bold><sup>3</sup></bold>Seta <italic>st4</italic> inserted on sternal shield (“stern.”), soft cuticle (“soft cut.”) or endopodal plate (“endop.”). <bold><sup>4</sup></bold><xref ref-type="bibr" rid="B22">Bregetova and Koroleva’s (1964)</xref> text (for female) and illustrations (figs 17, 19: female and male, respectively) indicate that <italic><tp:taxon-name><tp:taxon-name-part taxon-name-part-type="genus" reg="Ololaelaps">O.</tp:taxon-name-part><tp:taxon-name-part taxon-name-part-type="species" reg="sellnicki">sellnicki</tp:taxon-name-part></tp:taxon-name></italic>’s epipleura are smooth, but <xref ref-type="bibr" rid="B32">Evans and Till’s (1966)</xref> illustration of the male shows epipleura with reticulation posteriorly.</p></fn></table-wrap-foot></table-wrap></tp:treatment-sec><tp:treatment-sec><!--Section generated to contain objects referenced in tp:taxon-treatment.--><fig id="F1" position="float" orientation="portrait"><label>Figure 1.</label><caption><p><italic><tp:taxon-name><tp:taxon-name-part taxon-name-part-type="genus" reg="Ololaelaps">Ololaelaps</tp:taxon-name-part><tp:taxon-name-part taxon-name-part-type="species" reg="formidabilis">formidabilis</tp:taxon-name-part></tp:taxon-name></italic>, adult female. Dorsal idiosoma. Note that setae <italic>Z5</italic> and poroid <italic>idm5</italic> are inserted on the ventral portion of the dorsal shield (see Fig. <xref ref-type="fig" rid="F2">2</xref>). Grey zones represent sigillae. Scale bar: 100 µm.</p></caption><graphic xmlns:xlink="http://www.w3.org/1999/xlink" xlink:href="zookeys-853-001-g001.jpg" position="float" orientation="portrait" xlink:type="simple" id="oo_306791.jpg"/></fig><fig id="F2" position="float" orientation="portrait"><label>Figure 2.</label><caption><p><italic><tp:taxon-name><tp:taxon-name-part taxon-name-part-type="genus" reg="Ololaelaps">Ololaelaps</tp:taxon-name-part><tp:taxon-name-part taxon-name-part-type="species" reg="formidabilis">formidabilis</tp:taxon-name-part></tp:taxon-name></italic>, adult female. Ventral idiosoma. Green arrows show the two inverted V-shaped ridges; other arrows indicate parapodal (“par”) and metapodal (“met”) plates. Scale bar: 100 µm.</p></caption><graphic xmlns:xlink="http://www.w3.org/1999/xlink" xlink:href="zookeys-853-001-g002.jpg" position="float" orientation="portrait" xlink:type="simple" id="oo_306792.jpg"/></fig></tp:treatment-sec><ref-list><ref id="B101"><mixed-citation xmlns:xlink="http://www.w3.org/1999/xlink" xlink:type="simple"><person-group><name name-style="western"><surname>Ryke</surname><given-names>PAJ</given-names></name></person-group> (<year>1962</year>) <article-title>The genus <italic><tp:taxon-name><tp:taxon-name-part taxon-name-part-type="genus">Ololaelaps</tp:taxon-name-part></tp:taxon-name></italic> Berlese (<tp:taxon-name><tp:taxon-name-part taxon-name-part-type="subclass">Acarina</tp:taxon-name-part></tp:taxon-name>: <tp:taxon-name><tp:taxon-name-part taxon-name-part-type="family">Laelaptidae</tp:taxon-name-part></tp:taxon-name>).</article-title><source>Revista de Biologia</source><volume>3</volume>: <fpage>124</fpage>–<lpage>130</lpage>.</mixed-citation></ref><ref id="B22"><mixed-citation xmlns:xlink="http://www.w3.org/1999/xlink" xlink:type="simple"><person-group><name name-style="western"><surname>Bregetova</surname><given-names>NG</given-names></name><name name-style="western"><surname>Koroleva</surname><given-names>EV</given-names></name></person-group> (<year>1964</year>) <article-title>Mites of the genus <italic><tp:taxon-name><tp:taxon-name-part taxon-name-part-type="genus">Ololaelaps</tp:taxon-name-part></tp:taxon-name></italic> Berlese, 1904 (<tp:taxon-name><tp:taxon-name-part taxon-name-part-type="subclass">Acarina</tp:taxon-name-part></tp:taxon-name>: Laelaptide).</article-title><source>Parazitologicheskii Sbornik</source><volume>22</volume>: <fpage>61</fpage>–<lpage>87</lpage>.</mixed-citation></ref><ref id="B32"><mixed-citation xmlns:xlink="http://www.w3.org/1999/xlink" xlink:type="simple"><person-group><name name-style="western"><surname>Evans</surname><given-names>GO</given-names></name><name name-style="western"><surname>Till</surname><given-names>WM</given-names></name></person-group> (<year>1966</year>) <article-title>Studies on the British <tp:taxon-name><tp:taxon-name-part taxon-name-part-type="family">Dermanyssidae</tp:taxon-name-part></tp:taxon-name> (<tp:taxon-name><tp:taxon-name-part taxon-name-part-type="subclass">Acari</tp:taxon-name-part></tp:taxon-name>: <tp:taxon-name><tp:taxon-name-part taxon-name-part-type="order">Mesostigmata</tp:taxon-name-part></tp:taxon-name>) Part II. Classification.</article-title><source>Bulletin of the British Museum (Natural History), Zoology</source><volume>14</volume>: <fpage>109</fpage>–<lpage>370</lpage>.</mixed-citation></ref><ref id="B20"><mixed-citation xmlns:xlink="http://www.w3.org/1999/xlink" xlink:type="simple"><person-group><name name-style="western"><surname>Bregetova</surname><given-names>NG</given-names></name></person-group> (<year>1977a</year>) <article-title>Family <tp:taxon-name><tp:taxon-name-part taxon-name-part-type="family">Laelaptidae</tp:taxon-name-part></tp:taxon-name> Berlese, 1892.</article-title> In: <person-group><name name-style="western"><surname>Ghilyarov</surname><given-names>MS</given-names></name><name name-style="western"><surname>Bregetova</surname><given-names>NG</given-names></name></person-group> (<role>Eds</role>) <issue-title>A Key to the Soil-Inhabiting Mites of the Mesostigmata (In Russian).</issue-title><source>Nauka, Leningrad</source>, <fpage>483</fpage>–<lpage>553</lpage>.</mixed-citation></ref><ref id="B43"><mixed-citation xmlns:xlink="http://www.w3.org/1999/xlink" xlink:type="simple"><person-group><name name-style="western"><surname>Hennessey</surname><given-names>MK</given-names></name><name name-style="western"><surname>Farrier</surname><given-names>MH</given-names></name></person-group> (<year>1988</year>) <article-title>Systematic revision of thirty species of free-living, soil-inhabiting gamasine mites (<tp:taxon-name><tp:taxon-name-part taxon-name-part-type="subclass">Acari</tp:taxon-name-part></tp:taxon-name>: <tp:taxon-name><tp:taxon-name-part taxon-name-part-type="order">Mesostigmata</tp:taxon-name-part></tp:taxon-name>) of North America.</article-title><source>North Carolina Agricultural Research Technical Bulletin</source><volume>285</volume>: <fpage>1</fpage>–<lpage>123</lpage>.</mixed-citation></ref><ref id="B107"><mixed-citation xmlns:xlink="http://www.w3.org/1999/xlink" xlink:type="simple"><person-group><name name-style="western"><surname>Solomon</surname><given-names>L</given-names></name></person-group> (<year>1968</year>) <article-title>Contribution à la connaissance de l’acaroparasitofaune des petits mammifères de Dobroudja.</article-title><source>Travaux du Muséum d’Histoire Naturelle “Grigore Antipa”</source><volume>8</volume>: <fpage>671</fpage>–<lpage>692</lpage>.</mixed-citation></ref><ref id="B62"><mixed-citation xmlns:xlink="http://www.w3.org/1999/xlink" xlink:type="simple"><person-group><name name-style="western"><surname>Kavianpour</surname><given-names>M</given-names></name><name name-style="western"><surname>Karimpour</surname><given-names>Y</given-names></name><name name-style="western"><surname>Nemati</surname><given-names>A</given-names></name><name name-style="western"><surname>Mirfakhraei</surname><given-names>S</given-names></name></person-group> (<year>2017</year>) <article-title>A faunistic study on laelapid mites in Urmia, Iran.</article-title><source>Iranian Journal of Animal Biosystematics</source><volume>13</volume>: <fpage>159</fpage>–<lpage>170</lpage>.</mixed-citation></ref><ref id="B103"><mixed-citation xmlns:xlink="http://www.w3.org/1999/xlink" xlink:type="simple"><person-group><name name-style="western"><surname>Sellnick</surname><given-names>M</given-names></name></person-group> (<year>1940</year>) Die Milbenfauna Islands.Göteborgs Kungl. Vetenskaps- och Viterhets-Samhälles Handlingar, Series B, Band 6, 14: 1–129.</mixed-citation></ref><ref id="B16"><mixed-citation xmlns:xlink="http://www.w3.org/1999/xlink" xlink:type="simple"><person-group><name name-style="western"><surname>Berlese</surname><given-names>A</given-names></name></person-group> (<year>1916b</year>) <article-title>Centuria terza di <tp:taxon-name><tp:taxon-name-part taxon-name-part-type="subclass">Acari</tp:taxon-name-part></tp:taxon-name> nuovi.</article-title><source>Redia</source><volume>12</volume>: <fpage>289</fpage>–<lpage>338</lpage>.</mixed-citation></ref><ref id="B67"><mixed-citation xmlns:xlink="http://www.w3.org/1999/xlink" xlink:type="simple"><person-group><name name-style="western"><surname>Keum</surname><given-names>E</given-names></name><name name-style="western"><surname>Jung</surname><given-names>C</given-names></name><name name-style="western"><surname>Joharchi</surname><given-names>O</given-names></name></person-group> (<year>2017</year>) <article-title>New species and new records of the family <tp:taxon-name><tp:taxon-name-part taxon-name-part-type="family">Laelapidae</tp:taxon-name-part></tp:taxon-name> (<tp:taxon-name><tp:taxon-name-part taxon-name-part-type="subclass">Acari</tp:taxon-name-part></tp:taxon-name>: <tp:taxon-name><tp:taxon-name-part taxon-name-part-type="order">Mesostigmata</tp:taxon-name-part></tp:taxon-name>) from Republic of Korea.</article-title><source>Zootaxa</source><volume>4353</volume>: <fpage>485</fpage>–<lpage>505</lpage>. <ext-link xlink:type="simple" ext-link-type="doi" xlink:href="10.11646/zootaxa.4353.3.5">https://doi.org/10.11646/zootaxa.4353.3.5</ext-link></mixed-citation></ref><ref id="B94"><mixed-citation xmlns:xlink="http://www.w3.org/1999/xlink" xlink:type="simple"><person-group><name name-style="western"><surname>Oudemans</surname><given-names>AC</given-names></name></person-group> (<year>1903</year>) <article-title>Notes sur les acariens. Xe Série (1). <tp:taxon-name><tp:taxon-name-part taxon-name-part-type="family">Parasitidae</tp:taxon-name-part></tp:taxon-name> (Vel <tp:taxon-name><tp:taxon-name-part taxon-name-part-type="family">Gamasidae</tp:taxon-name-part></tp:taxon-name>) <tp:taxon-name><tp:taxon-name-part taxon-name-part-type="family">Thrombididae</tp:taxon-name-part></tp:taxon-name> et <tp:taxon-name><tp:taxon-name-part taxon-name-part-type="family">Oribatidae</tp:taxon-name-part></tp:taxon-name> d’Italie.</article-title><source>Mémoires de la Société zoologique de France</source><volume>16</volume>: <fpage>5</fpage>–<lpage>32</lpage>. [pls I–III]</mixed-citation></ref><ref id="B93"><mixed-citation xmlns:xlink="http://www.w3.org/1999/xlink" xlink:type="simple"><person-group><name name-style="western"><surname>Oudemans</surname><given-names>AC</given-names></name></person-group> (<year>1902b</year>) Verslag van de zeven-en-vijftigste Zomervergadering der Nederlandsche Entomologische Vereeniging. Tijdschrift voor Entomologie XLV, Verslag: 48–64.</mixed-citation></ref><ref id="B83"><mixed-citation xmlns:xlink="http://www.w3.org/1999/xlink" xlink:type="simple"><person-group><name name-style="western"><surname>Marais</surname><given-names>JF</given-names></name><name name-style="western"><surname>Loots</surname><given-names>GC</given-names></name></person-group> (<year>1972</year>) <article-title>A new mite of the genus <italic><tp:taxon-name><tp:taxon-name-part taxon-name-part-type="genus">Ololaelaps</tp:taxon-name-part></tp:taxon-name></italic> Berlese from the Congo.</article-title><source>Revue de zoologie et de botanique africaines</source><volume>85</volume>: <fpage>30</fpage>–<lpage>36</lpage>.</mixed-citation></ref><ref id="B91"><mixed-citation xmlns:xlink="http://www.w3.org/1999/xlink" xlink:type="simple"><person-group><name name-style="western"><surname>Nemati</surname><given-names>A</given-names></name><name name-style="western"><surname>Riahi</surname><given-names>E</given-names></name><name name-style="western"><surname>Khalili-Moghadam</surname><given-names>A</given-names></name><name name-style="western"><surname>Gwiazdowicz</surname><given-names>DJ</given-names></name></person-group> (<year>2018</year>) <article-title>A catalogue of the Iranian <tp:taxon-name><tp:taxon-name-part taxon-name-part-type="order">Mesostigmata</tp:taxon-name-part></tp:taxon-name> (<tp:taxon-name><tp:taxon-name-part taxon-name-part-type="subclass">Acari</tp:taxon-name-part></tp:taxon-name>): Additions and updates of the previous catalogue.</article-title><source>Persian Journal of Acarology</source><volume>7</volume>: <fpage>115</fpage>–<lpage>191</lpage>. doi: <ext-link xlink:type="simple" ext-link-type="doi" xlink:href="10.22073/pja.v7i2.36985">10.22073/pja.v7i2.36985</ext-link></mixed-citation></ref><ref id="B3"><mixed-citation xmlns:xlink="http://www.w3.org/1999/xlink" xlink:type="simple"><person-group><name name-style="western"><surname>Bai</surname><given-names>X-L</given-names></name><name name-style="western"><surname>Ma</surname><given-names>L-M</given-names></name></person-group> (<year>2014</year>) <article-title>A new record of the genus <italic><tp:taxon-name><tp:taxon-name-part taxon-name-part-type="genus">Ololaelaps</tp:taxon-name-part></tp:taxon-name></italic> and a new record of the genus <italic><tp:taxon-name><tp:taxon-name-part taxon-name-part-type="genus">Ameroseius</tp:taxon-name-part></tp:taxon-name></italic> from China (<tp:taxon-name><tp:taxon-name-part taxon-name-part-type="subclass">Acari</tp:taxon-name-part></tp:taxon-name>: <tp:taxon-name><tp:taxon-name-part taxon-name-part-type="order">Mesostigmata</tp:taxon-name-part></tp:taxon-name>: <tp:taxon-name><tp:taxon-name-part taxon-name-part-type="family">Laelapidae</tp:taxon-name-part></tp:taxon-name>, <tp:taxon-name><tp:taxon-name-part taxon-name-part-type="family">Ameroseiidae</tp:taxon-name-part></tp:taxon-name>).</article-title><source>Acta Arachnologica Sinica</source><volume>23</volume>: <fpage>29</fpage>–<lpage>31</lpage>.</mixed-citation></ref><ref id="B58"><mixed-citation xmlns:xlink="http://www.w3.org/1999/xlink" xlink:type="simple"><person-group><name name-style="western"><surname>Karg</surname><given-names>W</given-names></name></person-group> (<year>1994</year>) <article-title>Raubmilben der Cohors <tp:taxon-name><tp:taxon-name-part taxon-name-part-type="above-genus">Gamasina</tp:taxon-name-part></tp:taxon-name> Leach (<tp:taxon-name><tp:taxon-name-part taxon-name-part-type="subclass">Acarina</tp:taxon-name-part></tp:taxon-name>, <tp:taxon-name><tp:taxon-name-part taxon-name-part-type="superorder">Parasitiformes</tp:taxon-name-part></tp:taxon-name>) vom Galapagos-Archipel.</article-title><source>Mitteilungen aus dem Zoologischen Museum in Berlin</source><volume>70</volume>: <fpage>179</fpage>–<lpage>216</lpage>. <ext-link xlink:type="simple" ext-link-type="doi" xlink:href="10.1002/mmnz.19940700202">https://doi.org/10.1002/mmnz.19940700202</ext-link></mixed-citation></ref><ref id="B82"><mixed-citation xmlns:xlink="http://www.w3.org/1999/xlink" xlink:type="simple"><person-group><name name-style="western"><surname>Ma</surname><given-names>ML</given-names></name></person-group> (<year>2015</year>) <article-title>Discovery of the genus <italic><tp:taxon-name><tp:taxon-name-part taxon-name-part-type="genus">Pristolaelaps</tp:taxon-name-part></tp:taxon-name></italic> in China, with descriptions of a new species and a new record (<tp:taxon-name><tp:taxon-name-part taxon-name-part-type="subclass">Acari</tp:taxon-name-part></tp:taxon-name>: <tp:taxon-name><tp:taxon-name-part taxon-name-part-type="order">Mesostigmata</tp:taxon-name-part></tp:taxon-name>: <tp:taxon-name><tp:taxon-name-part taxon-name-part-type="family">Laelapidae</tp:taxon-name-part></tp:taxon-name>).</article-title><source>Acta Arachnologica Sinica</source><volume>24</volume>: <fpage>95</fpage>–<lpage>97</lpage>.</mixed-citation></ref><ref id="B109"><mixed-citation xmlns:xlink="http://www.w3.org/1999/xlink" xlink:type="simple"><person-group><name name-style="western"><surname>Tenorio</surname><given-names>JM</given-names></name></person-group> (<year>1982</year>) <article-title><tp:taxon-name><tp:taxon-name-part taxon-name-part-type="subfamily">Hypoaspidinae</tp:taxon-name-part></tp:taxon-name> (<tp:taxon-name><tp:taxon-name-part taxon-name-part-type="subclass">Acari</tp:taxon-name-part></tp:taxon-name>: <tp:taxon-name><tp:taxon-name-part taxon-name-part-type="superfamily">Gamasida</tp:taxon-name-part></tp:taxon-name>: <tp:taxon-name><tp:taxon-name-part taxon-name-part-type="family">Laelapidae</tp:taxon-name-part></tp:taxon-name>) of the Hawaiian Islands.</article-title><source>Pacific Insects</source><volume>24</volume>: <fpage>259</fpage>–<lpage>274</lpage>.</mixed-citation></ref><ref id="B118"><mixed-citation xmlns:xlink="http://www.w3.org/1999/xlink" xlink:type="simple"><person-group><name name-style="western"><surname>Womersley</surname><given-names>H</given-names></name></person-group> (<year>1956</year>) <article-title>On some new <tp:taxon-name><tp:taxon-name-part taxon-name-part-type="subclass">Acarina</tp:taxon-name-part></tp:taxon-name>-<tp:taxon-name><tp:taxon-name-part taxon-name-part-type="order">Mesostigmata</tp:taxon-name-part></tp:taxon-name> from Australia, New Zealand and New Guinea.</article-title><source>The Journal of the Linnean Society of London, Zoology</source><volume>42</volume>: <fpage>505</fpage>–<lpage>599</lpage>. <ext-link xlink:type="simple" ext-link-type="doi" xlink:href="10.1111/j.1096-3642.1956.tb02218.x">https://doi.org/10.1111/j.1096-3642.1956.tb02218.x</ext-link></mixed-citation></ref><ref id="B52"><mixed-citation xmlns:xlink="http://www.w3.org/1999/xlink" xlink:type="simple"><person-group><name name-style="western"><surname>Jordaan</surname><given-names>LC</given-names></name><name name-style="western"><surname>Loots</surname><given-names>GC</given-names></name></person-group> (<year>1987</year>) <article-title>A new species of the genus <italic><tp:taxon-name><tp:taxon-name-part taxon-name-part-type="genus">Ololaelaps</tp:taxon-name-part></tp:taxon-name></italic> Berlese, 1904 (<tp:taxon-name><tp:taxon-name-part taxon-name-part-type="subclass">Acari</tp:taxon-name-part></tp:taxon-name>: <tp:taxon-name><tp:taxon-name-part taxon-name-part-type="family">Laelapidae</tp:taxon-name-part></tp:taxon-name>) from the Afrotropical region.</article-title><source>Phytophylactica</source><volume>19</volume>: <fpage>49</fpage>–<lpage>51</lpage>.</mixed-citation></ref><ref id="B31"><mixed-citation xmlns:xlink="http://www.w3.org/1999/xlink" xlink:type="simple"><person-group><name name-style="western"><surname>Evans</surname><given-names>GO</given-names></name><name name-style="western"><surname>Till</surname><given-names>WM</given-names></name></person-group> (<year>1965</year>) <article-title>Studies on the British <tp:taxon-name><tp:taxon-name-part taxon-name-part-type="family">Dermanyssidae</tp:taxon-name-part></tp:taxon-name> (<tp:taxon-name><tp:taxon-name-part taxon-name-part-type="subclass">Acari</tp:taxon-name-part></tp:taxon-name>: <tp:taxon-name><tp:taxon-name-part taxon-name-part-type="order">Mesostigmata</tp:taxon-name-part></tp:taxon-name>). Part 1. External morphology.</article-title><source>Bulletin of the British Museum (Natural History), Zoology</source><volume>13</volume>: <fpage>247</fpage>–<lpage>294</lpage>. <ext-link xlink:type="simple" ext-link-type="doi" xlink:href="10.5962/bhl.part.16752">https://doi.org/10.5962/bhl.part.16752</ext-link></mixed-citation></ref></ref-list></tp:taxon-treatment>
