# Supplementary material for: Review of the mite genus Ololaelaps (Acari, Laelapidae) and redescription of O.formidabilis Berlese
Source: Zookeys. 2019 Jun 6;853:1–36. doi: 10.3897/zookeys.853.29407 (PMC6565676; doi:10.3897/zookeys.853.29407)
Supplement: XML Treatment for Ololaelaps formidabilis [file zookeys.853.29407-treatment2.xml]

<!DOCTYPE tp:taxon-treatment
  PUBLIC "-//TaxonX//DTD Taxonomic Treatment Publishing DTD v0 20100105//EN" "tax-treatment-NSO.dtd">
<tp:taxon-treatment xmlns:tp="http://www.plazi.org/taxpub"><tp:treatment-meta><kwd-group><label>Taxon classification</label><kwd><named-content xmlns:xlink="http://www.w3.org/1999/xlink" content-type="kingdom">Animalia</named-content></kwd><kwd><named-content xmlns:xlink="http://www.w3.org/1999/xlink" content-type="order">Mesostigmata</named-content></kwd><kwd><named-content xmlns:xlink="http://www.w3.org/1999/xlink" content-type="family">Laelapidae</named-content></kwd></kwd-group><mixed-citation publication-type="journal"><person-group><name><surname>Beaulieu</surname><given-names>Frédéric</given-names></name><name><surname>Quintero-Gutiérrez</surname><given-names>Edwin Javier</given-names></name><name><surname>Sandmann</surname><given-names>Dorothee</given-names></name><name><surname>Klarner</surname><given-names>Bernhard</given-names></name><name><surname>Widyastuti</surname><given-names>Rahayu</given-names></name><name><surname>Cómbita-Heredia</surname><given-names>Orlando</given-names></name><name><surname>Scheu</surname><given-names>Stefan</given-names></name></person-group><article-title>Review of the mite genus <italic><tp:taxon-name><tp:taxon-name-part taxon-name-part-type="genus" reg="Ololaelaps">Ololaelaps</tp:taxon-name-part></tp:taxon-name></italic> (<tp:taxon-name><tp:taxon-name-part taxon-name-part-type="subclass">Acari</tp:taxon-name-part></tp:taxon-name>, <tp:taxon-name><tp:taxon-name-part taxon-name-part-type="family">Laelapidae</tp:taxon-name-part></tp:taxon-name>) and redescription of <italic><tp:taxon-name><tp:taxon-name-part taxon-name-part-type="genus" reg="Ololaelaps">O.</tp:taxon-name-part><tp:taxon-name-part taxon-name-part-type="species" reg="formidabilis">formidabilis</tp:taxon-name-part></tp:taxon-name></italic> Berlese</article-title><source>Zookeys</source><day>06</day><month>6</month><year>2019</year><volume>853</volume><fpage>1</fpage><lpage>36</lpage><pub-id pub-id-type="doi">10.3897/zookeys.853.29407</pub-id></mixed-citation></tp:treatment-meta><tp:nomenclature><tp:taxon-name>
              <tp:taxon-name-part taxon-name-part-type="genus" reg="Ololaelaps">Ololaelaps</tp:taxon-name-part>
              <tp:taxon-name-part taxon-name-part-type="species" reg="formidabilis">formidabilis</tp:taxon-name-part>
            </tp:taxon-name><tp:taxon-authority>Berlese, 1913</tp:taxon-authority><xref ref-type="fig" rid="F1">Figs 1</xref><xref ref-type="fig" rid="F2">, 2</xref><xref ref-type="fig" rid="F3">, 3</xref><xref ref-type="fig" rid="F4">, 4</xref><xref ref-type="fig" rid="F5">, 5</xref><xref ref-type="fig" rid="F6">, 6</xref><xref ref-type="fig" rid="F7">, 7</xref><xref ref-type="fig" rid="F8">, 8</xref></tp:nomenclature><tp:treatment-sec sec-type="diagnosis" id="SECID0ET5CI"><title>Diagnosis.</title><p>Dorsal shield broad, length/width ratio ~1.3–1.4, lightly reticulate, bearing 39 pairs of simple setae, including <italic>px2–3</italic>, plus one unpaired seta <italic>Jx</italic> (sometimes absent); all setae short (21–27; j1, z1, J5 shorter); shield with gland opening gd4 conspicuous, on shield margin; epipleura narrow, strongly reticulate. Female sternal shield as long as wide (length/width ratio 0.96–1.02), bearing setae st1–st3; seta st4 and poroid iv3 on soft cuticle. Hologastric shield with two inverted V-like ridges, and strongly reticulate; cells scale-like in region anterior to anus, bearing seta st5 and five pairs of preanal setae. Soft opisthogastric cuticle laterad of shield with nine pairs of setae. Peritrematal shield free posteriorly, reaching level of coxa IV posterior margin. Metapodal shield suboval, narrowly fused to parapodal shield (and contiguous with hologastric shield) in female. Deutosternal groove with 3–5 denticles per row. Spermatodactyl prominent, 1.8× as long as movable digit.</p></tp:treatment-sec><tp:treatment-sec sec-type="Female" id="SECID0E45CI"><title>Female</title><p>(Figs <xref ref-type="fig" rid="F1">1</xref>–<xref ref-type="fig" rid="F5">5</xref>) (n = 3). <bold>Description. <italic>Idiosomal dorsum</italic></bold> (Figs <xref ref-type="fig" rid="F1">1</xref>, <xref ref-type="fig" rid="F2">2</xref>, <xref ref-type="fig" rid="F3">3B</xref>). <bold>Dorsal shield</bold> 567–607 long, 410–440 wide (near level of seta S1), covering all dorsal idiosoma, oval-shaped, dome-like, strongly sclerotized and slightly covering ventrolateral margins (epipleura), with a light reticulation on most areas of shield, more conspicuous in opisthonotal region (as shown in region of J3 vs region between j5 and z6) and epipleura strongly reticulate; region anterior to setae j2–s1 with conspicuous, transverse lineae; shield with a delineated marginal strip along its edge (Figs <xref ref-type="fig" rid="F2">2</xref>, <xref ref-type="fig" rid="F3">3A</xref>). Shield with 39 pairs of simple setae: j1–j6, z1–z6, s1–s6, r2–r5 on podonotal region, J1–J5, Z1–Z5, S1–S5, px2–3 on opisthonotal region, and usually one unpaired seta Jx (absent in one of three females) inserted on right side (one female) or left side (another female) of shield’s median axis. All dorsal setae slender, relatively short (21–27), with j1, z1 and Z5 shorter (11–15); distance between J5 setae 62–66, distance between Z5 setae 40–46. Dorsal shield with 21 pairs of pore-like structures, including five pairs of gland openings (gd1, gd2, gd4, gd6, gd9) and 16 pairs of poroids; gd4 large, on lateral shield margin (discernible ventrally), posterolaterad of s6 (and level with mid-coxa IV), surrounded by a curved linea (Figs <xref ref-type="fig" rid="F2">2</xref>, <xref ref-type="fig" rid="F3">3A</xref>).</p><fig id="F1" position="float" orientation="portrait"><label>Figure 1.</label><caption><p><italic><tp:taxon-name><tp:taxon-name-part taxon-name-part-type="genus" reg="Ololaelaps">Ololaelaps</tp:taxon-name-part><tp:taxon-name-part taxon-name-part-type="species" reg="formidabilis">formidabilis</tp:taxon-name-part></tp:taxon-name></italic>, adult female. Dorsal idiosoma. Note that setae <italic>Z5</italic> and poroid <italic>idm5</italic> are inserted on the ventral portion of the dorsal shield (see Fig. <xref ref-type="fig" rid="F2">2</xref>). Grey zones represent sigillae. Scale bar: 100 µm.</p></caption><graphic xmlns:xlink="http://www.w3.org/1999/xlink" xlink:href="zookeys-853-001-g001.jpg" position="float" orientation="portrait" xlink:type="simple" id="oo_306791.jpg"/></fig><p><bold><italic>Idiosomal venter</italic></bold> (Figs <xref ref-type="fig" rid="F2">2</xref>; <xref ref-type="fig" rid="F3">3A, C–E</xref>). <bold>Tritosternum</bold> with columnar base and a pair of pilose laciniae. <bold>Presternal area</bold> with a pair of well-sclerotized presternal platelets, wedge-shaped, with transverse lineae; region anteromesal to platelets poorly sclerotized, lineate and granulate. <bold>Sternal shield</bold> 118–125 long, 122–125 wide (at level of setae <italic>st2</italic>), strongly reticulate, smooth in posterior fifth where overlapped by hologastric shield, with inconspicuous punctae; anterior shield margin straight and posterior shield margin slightly concave, bearing three pairs of simple, slender setae, st1–3 (44–65), and slit-like poroids iv1–2; st1–st1 distance 65–70, and st1–st3 distance 93–98; st4 (45–48) and iv3 on soft cuticle (which may overlap endopodal plate), near posterolateral margin of sternal shield, mesal to coxa III. <bold>Endopodal shield</bold> besides coxa III–IV large, free, narrowly abutting sternal shield, slightly overlapped by hologastric and exopodal shields. <bold>Exopodal shield</bold> surrounding acetabula II–IV narrowly fused with sternal shield (via endopodal element) anteriorly between coxae I–II, posteriorly fused with well-developed parapodal element. <bold>Peritrematal shield</bold> fused anteriorly to dorsal shield at level between coxae I–II, posteriorly free, not extending beyond posterior margin of coxa IV, bearing three pairs of poroids (id3, id7, ip) and two pairs of gland pores (gd3, gdp); peritreme extending anteriorly beyond coxa I, near level of seta z1. <bold>Hologastric shield</bold> strongly reticulate, 359–366 long, 289–301 wide; one or two discernible inverted-V ridges in anterior half of shield (the anterior ridge may be less evident in some individuals); cells more compressed, scale-like (and narrow, transversally elongate) in region directly anterior to anal opening; shield with inconspicuous punctae; bearing six pairs of slender setae, st5, JV1–3, ZV1–2 of subequal length (37–53), three pairs of poroids, including paragenital poroids iv5; st5–st5 distance 130–138; insertion of paranal setae (24–30) aligned with anterior margin of anal opening, postanal seta shorter (12–19); gland opening gv3 on posterolateral shield margins, at level slightly anterior to paranals; cribrum with 2–3 rows of spicules. Soft opisthogastric cuticle with nine pairs of setae, r6, R1–2 (15–22), R3, ZV3–5, JV4–5 (19–35), four poroids, including one (ivo) at posterior edge of metapodal platelet, and another (idR3; = Rp) near seta R3. <bold>Metapodal</bold> element oval-shaped, narrowly fused to parapodal-exopodal shield (Fig. <xref ref-type="fig" rid="F3">3A, C–E</xref>) and contiguous with hologastric shield (may also appear narrowly, inconspicuously fused to hologastric shield in some individuals).</p><fig id="F2" position="float" orientation="portrait"><label>Figure 2.</label><caption><p><italic><tp:taxon-name><tp:taxon-name-part taxon-name-part-type="genus" reg="Ololaelaps">Ololaelaps</tp:taxon-name-part><tp:taxon-name-part taxon-name-part-type="species" reg="formidabilis">formidabilis</tp:taxon-name-part></tp:taxon-name></italic>, adult female. Ventral idiosoma. Green arrows show the two inverted V-shaped ridges; other arrows indicate parapodal (“par”) and metapodal (“met”) plates. Scale bar: 100 µm.</p></caption><graphic xmlns:xlink="http://www.w3.org/1999/xlink" xlink:href="zookeys-853-001-g002.jpg" position="float" orientation="portrait" xlink:type="simple" id="oo_306792.jpg"/></fig><fig id="F3" position="float" orientation="portrait"><label>Figure 3.</label><caption><p><italic><tp:taxon-name><tp:taxon-name-part taxon-name-part-type="genus" reg="Ololaelaps">Ololaelaps</tp:taxon-name-part><tp:taxon-name-part taxon-name-part-type="species" reg="formidabilis">formidabilis</tp:taxon-name-part></tp:taxon-name></italic>, adult female. <bold>A</bold> ventrolateral region of idiosoma, showing the well-reticulated epipleuron (ventrolateral portion of dorsal shield), gland opening gd4, and the dorsal shield’s marginal strip (“strip”); note that the epipleuron appears broader than in live specimen, because the specimen was squashed on the slide, as indicated by the broken dorsal shield <bold>B</bold> central region of the dorsal shield, showing the light reticulation of the opisthonotal area (near J1, Jx) and even lighter reticulation of the podonotal area (see between setae j5) <bold>C–E</bold> metapodal platelet (arrow), variously fused to the parapodal plate and contiguous with the hologastric shield. Scale bars: 50 µm (<bold>A</bold>); 100 µm (<bold>B</bold>); 50 µm (<bold>C–E</bold>).</p></caption><graphic xmlns:xlink="http://www.w3.org/1999/xlink" xlink:href="zookeys-853-001-g003.jpg" position="float" orientation="portrait" xlink:type="simple" id="oo_306793.jpg"/></fig><p><bold><italic>Gnathosoma</italic></bold> (Fig. <xref ref-type="fig" rid="F4">4</xref>). <bold>Subcapitulum</bold> (Fig. <xref ref-type="fig" rid="F4">4A</xref>): corniculi horn-like (45–51); internal malae with two pairs of long projections, slightly longer than corniculi, median pair fringed at its base; labrum acuminate, slightly longer than internal malae; hypostomal and capitular setae smooth, h1, h3, pc (27–44), h2 shorter (20–24); deutosternal groove with five (1 female) or six rows (2 females) of denticles, progressively broader from posterior to anterior, each with 3–5 denticles. <bold>Cheliceral</bold> (Fig. <xref ref-type="fig" rid="F4">4B</xref>) fixed digit (63–68) with a subapical, offset tooth, followed by two moderately large teeth and setiform pilus dentilis, movable digit with two similarly sized teeth; simple dorsal seta. <bold>Gnathotectum</bold> (Fig. <xref ref-type="fig" rid="F4">4C</xref>) with anterior margin subtriangular, irregularly and lightly serrate. <bold>Palp</bold> (Fig. <xref ref-type="fig" rid="F4">4D</xref>) with normal chaetotaxy for <tp:taxon-name><tp:taxon-name-part taxon-name-part-type="family">Laelapidae</tp:taxon-name-part></tp:taxon-name> (sensu <xref ref-type="bibr" rid="B31">Evans and Till 1965</xref>), with 2-5-6-14-15 setae on trochanter-femur-genu-tibia-tarsus; palptrochanter setae v1 and v2 thickened; palpfemur al thickened, blunt apically, palpgenu al1, al2 thickened, spatulate (flat and rounded) apically; palp-tarsal claw with three tines, third (proximal) one smaller.</p><fig id="F4" position="float" orientation="portrait"><label>Figure 4.</label><caption><p><italic><tp:taxon-name><tp:taxon-name-part taxon-name-part-type="genus" reg="Ololaelaps">Ololaelaps</tp:taxon-name-part><tp:taxon-name-part taxon-name-part-type="species" reg="formidabilis">formidabilis</tp:taxon-name-part></tp:taxon-name></italic>, adult female <bold>A</bold> subcapitulum <bold>B</bold> chelicera (antiaxial view) <bold>C</bold> gnathotectum <bold>D</bold> palp, with inset showing palp apotele. Scale bar: 50 µm.</p></caption><graphic xmlns:xlink="http://www.w3.org/1999/xlink" xlink:href="zookeys-853-001-g004.jpg" position="float" orientation="portrait" xlink:type="simple" id="oo_306794.jpg"/></fig><p><bold><italic>Legs</italic></bold> (Fig. <xref ref-type="fig" rid="F5">5</xref>). Chaetotaxy normal for <tp:taxon-name><tp:taxon-name-part taxon-name-part-type="family">Laelapidae</tp:taxon-name-part></tp:taxon-name> (sensu <xref ref-type="bibr" rid="B32">Evans and Till 1966</xref>). Leg II slightly thicker than other legs. Lengths of legs: I 471–485, II 360–381, III 342–360, IV 470–485. All legs with ambulacral stalk, claws and pulvillus; entire ambulacrum I (26–28), including claw I (8–10), slightly shorter than ambulacra II–IV (31–39) and claws II–IV (12–15), respectively. Most setae slender and of moderate length, except a few shorter and/or thickened setae: femur II with al2 short; femur III–IV with pd and pl 2–3 times shorter than v1 and al; tarsi II–IV with av1–2, pv1–2, mv, md thickened, and md, al1–2, pl1–2 slightly thickened, pl2 thickened on tarsus IV.</p><p><bold><italic>Spermatheca.</italic></bold> Not discerned.</p><fig id="F5" position="float" orientation="portrait"><label>Figure 5.</label><caption><p><italic><tp:taxon-name><tp:taxon-name-part taxon-name-part-type="genus" reg="Ololaelaps">Ololaelaps</tp:taxon-name-part><tp:taxon-name-part taxon-name-part-type="species" reg="formidabilis">formidabilis</tp:taxon-name-part></tp:taxon-name></italic>, adult female <bold>A–D</bold> legs I–IV, respectively. Scale bar: 100 µm.</p></caption><graphic xmlns:xlink="http://www.w3.org/1999/xlink" xlink:href="zookeys-853-001-g005.jpg" position="float" orientation="portrait" xlink:type="simple" id="oo_306795.jpg"/></fig></tp:treatment-sec><tp:treatment-sec sec-type="Male" id="SECID0EPIDI"><title>Male</title><p>(Figs <xref ref-type="fig" rid="F6">6</xref>–<xref ref-type="fig" rid="F7">7</xref>) (n = 1) <bold>Description. <italic>Idiosomal dorsum</italic></bold>. <bold>Dorsal shield</bold> 493 long, 382 wide (at level of setae <italic>S1</italic>), as female: covering all dorsal idiosoma, oval-shaped, dome-like and slightly covering ventral surface. Poroidotaxy, adenotaxy, chaetotaxy and ornamentation essentially identical to those of female; setae slightly shorter.</p><p><bold><italic>Idiosomal venter</italic></bold> (Fig. <xref ref-type="fig" rid="F6">6</xref>). Similar to female except the following: <bold>holoventral shield</bold> 380 long, 106 wide at level of st2, 267 wide at level of ZV1, strongly reticulate; shield bearing 10 pairs of simple, slender setae (st1–5, JV1–3, ZV1–2) in addition to circumanal setae. <bold>Exopodal</bold> shield fused with holoventral shield posteriorly to coxa IV, and extending anteriorly to level of mid-coxa I. <bold>Metapodal</bold> element (sigillum) incorporated into holoventral shield (see arrows, Figs <xref ref-type="fig" rid="F6">6</xref>, <xref ref-type="fig" rid="F7">7C</xref>).</p><p><bold><italic>Gnathosoma</italic></bold> (Fig. <xref ref-type="fig" rid="F7">7</xref>). As female, except: <bold>subcapitulum</bold> (Fig. <xref ref-type="fig" rid="F7">7B</xref>): internal malae without the pair of lateral projections, and median projections more fimbriate than in female; deutosternal rows each with 3–5 denticles. <bold>Cheliceral</bold> (Fig. <xref ref-type="fig" rid="F7">7A</xref>) fixed digit with one tooth; movable digit with one tooth, subapically bearing an elongate spermatodactyl (102), broadly curved, slightly bent apically, with straight (i.e., not sinuous) duct.</p><p><bold><italic>Legs.</italic></bold>Chaetotaxy and setae thickness similar to that of female. Lengths of legs: I 406–415, II 301–310, III 295–305, IV 380–395.</p><fig id="F6" position="float" orientation="portrait"><label>Figure 6.</label><caption><p><italic><tp:taxon-name><tp:taxon-name-part taxon-name-part-type="genus" reg="Ololaelaps">Ololaelaps</tp:taxon-name-part><tp:taxon-name-part taxon-name-part-type="species" reg="formidabilis">formidabilis</tp:taxon-name-part></tp:taxon-name></italic>, adult male. Ventral idiosoma. Scale bar: 100 µm.</p></caption><graphic xmlns:xlink="http://www.w3.org/1999/xlink" xlink:href="zookeys-853-001-g006.jpg" position="float" orientation="portrait" xlink:type="simple" id="oo_306796.jpg"/></fig><fig id="F7" position="float" orientation="portrait"><label>Figure 7.</label><caption><p><italic><tp:taxon-name><tp:taxon-name-part taxon-name-part-type="genus" reg="Ololaelaps">Ololaelaps</tp:taxon-name-part><tp:taxon-name-part taxon-name-part-type="species" reg="formidabilis">formidabilis</tp:taxon-name-part></tp:taxon-name></italic>, adult male <bold>A</bold> chelicera <bold>B</bold> subcapitulum <bold>C</bold> posterolateral region of idiosoma, showing metapodal element (arrow) integrated in the holoventral shield. Scale bars: 50 µm.</p></caption><graphic xmlns:xlink="http://www.w3.org/1999/xlink" xlink:href="zookeys-853-001-g007.jpg" position="float" orientation="portrait" xlink:type="simple" id="oo_306797.jpg"/></fig></tp:treatment-sec><tp:treatment-sec sec-type="material" id="SECID0ESMDI"><title>Material and depository.</title><p>INDONESIA, Sumatra • 1♀, Harapan rainforest, litter from rubber tree plantation, research site HR4b, <named-content xmlns:xlink="http://www.w3.org/1999/xlink" content-type="dwc:verbatimCoordinates" xlink:type="simple"><named-content content-type="geo-json" specific-use="{&#34;type&#34;:&#34;Point&#34;,&#34;coordinates&#34;:[103.264444,-1.805000]}" id="NCID0E2MDI" xlink:type="simple">01°48'18"S, 103°15'52"E</named-content></named-content>, 71 m a.s.l. (<abbrev xmlns:xlink="http://www.w3.org/1999/xlink" content-type="institution" xlink:title="Indonesian Institute of Science), Cibinong, Indonesia" id="ABBRID0EANDI" xlink:type="simple">LIPI</abbrev>; internal project ID macrolitterHR4b13_MESOS1_1) • 1♀, same data as preceding (CNC1098357; internal project ID macrolitterHR4b13_MESOS1_2) • 1♀ (with an egg), Bukit Duabelas rainforest, litter in rubber tree plantation, research site BR4b, <named-content xmlns:xlink="http://www.w3.org/1999/xlink" content-type="dwc:verbatimCoordinates" xlink:type="simple"><named-content content-type="geo-json" specific-use="{&#34;type&#34;:&#34;Point&#34;,&#34;coordinates&#34;:[102.772778,-2.076667]}" id="NCID0EINDI" xlink:type="simple">02°04'36"S, 102°46'22"E</named-content></named-content>, 51 m a.s.l. (<named-content xmlns:xlink="http://www.w3.org/1999/xlink" content-type="dwc:institutional_code" xlink:type="simple">SMNG</named-content>-ARA-13/59952; internal project ID macrolitterBR4b13_MESOS1_1) • 1♂, same data as preceding (<abbrev xmlns:xlink="http://www.w3.org/1999/xlink" content-type="institution" xlink:title="Indonesian Institute of Science), Cibinong, Indonesia" id="ABBRID0ESNDI" xlink:type="simple">LIPI</abbrev>; internal project ID macrolitterBR4b13_MESOS1_2). All specimens collected on 15.11.2013 by B. Klarner. Additional photos of the species are digitally deposited at <ext-link xmlns:xlink="http://www.w3.org/1999/xlink" xlink:type="simple" ext-link-type="uri" xlink:href="http://ecotaxonomy.org">ecotaxonomy.org</ext-link>.</p></tp:treatment-sec><tp:treatment-sec sec-type="remarks" id="SECID0E3NDI"><title>Remarks.</title><p>Our discovery of <italic><tp:taxon-name><tp:taxon-name-part taxon-name-part-type="genus" reg="Ololaelaps">Ololaelaps</tp:taxon-name-part><tp:taxon-name-part taxon-name-part-type="species" reg="formidabilis">formidabilis</tp:taxon-name-part></tp:taxon-name></italic> in Sumatra appears to be the second record of the species in Indonesia, the first corresponding to the original description by Berlese from Java specimens. It is unique among described species of <italic><tp:taxon-name><tp:taxon-name-part taxon-name-part-type="genus" reg="Ololaelaps">Ololaelaps</tp:taxon-name-part></tp:taxon-name></italic> in having its metapodal platelet fused to the parapodal plate and free from the peritrematal and hologastric shields. Note, however, that the metapodal platelet is tightly contiguous with the hologastric shield and that in some specimens, at some focal depth, it may even appear narrowly fused with it (Fig. <xref ref-type="fig" rid="F3">3A</xref>). The metapodal and parapodal plates are fused by a short to elongate connecting ‘bridge’ (Fig. <xref ref-type="fig" rid="F3">3A, C–E</xref>). Photos shared by Roberto Nannelli, who examined types at the Berlese Collection in Firenze, confirm that at least one female paratype of <italic><tp:taxon-name><tp:taxon-name-part taxon-name-part-type="genus" reg="Ololaelaps">O.</tp:taxon-name-part><tp:taxon-name-part taxon-name-part-type="species" reg="formidabilis">formidabilis</tp:taxon-name-part></tp:taxon-name></italic> has such attribute, although the connecting bridge between the metapodal and the parapodal plates seem slightly broader (Fig. <xref ref-type="fig" rid="F8">8B</xref>; although not perfectly clear) than for the three females from Sumatra (Fig. <xref ref-type="fig" rid="F3">3A, C–E</xref>). <xref ref-type="bibr" rid="B13">Berlese’s (1913)</xref> original description (fig. 51, plate V) shows a fusion (‘bridge’) that is as broad as the width of the metapodal platelet. We consider that the difference between the paratype and our specimen represents intraspecific variation. In addition, <italic><tp:taxon-name><tp:taxon-name-part taxon-name-part-type="genus" reg="Ololaelaps">O.</tp:taxon-name-part><tp:taxon-name-part taxon-name-part-type="species" reg="formidabilis">formidabilis</tp:taxon-name-part></tp:taxon-name></italic> has two inverted-V-shaped ridges on the anterior half of its hologastric shield (see arrows, Fig. <xref ref-type="fig" rid="F1">1</xref>). The posteriormost ridge, shaped more narrowly, is more conspicuous than the anterior one (which is almost U-shaped). The female paratype photographed shows similar ridges (Fig. <xref ref-type="fig" rid="F8">8B</xref>). Although at least two undescribed species have similar inverted V or U ridges, the shapes of the ridges in these species are distinct from those of <italic><tp:taxon-name><tp:taxon-name-part taxon-name-part-type="genus" reg="Ololaelaps">O.</tp:taxon-name-part><tp:taxon-name-part taxon-name-part-type="species" reg="formidabilis">formidabilis</tp:taxon-name-part></tp:taxon-name></italic>.</p><p>The male holotype of <italic><tp:taxon-name><tp:taxon-name-part taxon-name-part-type="genus" reg="Ololaelaps">O.</tp:taxon-name-part><tp:taxon-name-part taxon-name-part-type="species" reg="formidabilis">formidabilis</tp:taxon-name-part></tp:taxon-name></italic> (<xref ref-type="bibr" rid="B24">Castagnoli and Pegazzano 1985</xref>: 151) is also similar to that of the new material, including for its spermatodactyl, which has a similar thickness and length (see arrow, Fig. <xref ref-type="fig" rid="F8">8A</xref>).</p><p><xref ref-type="bibr" rid="B101">Ryke (1962)</xref> redescribed <italic><tp:taxon-name><tp:taxon-name-part taxon-name-part-type="genus" reg="Ololaelaps">O.</tp:taxon-name-part><tp:taxon-name-part taxon-name-part-type="species" reg="formidabilis">formidabilis</tp:taxon-name-part></tp:taxon-name></italic>, via a species key and a single illustration, of the idiosomal venter, which clearly represents another species, distinct from <italic><tp:taxon-name><tp:taxon-name-part taxon-name-part-type="genus" reg="Ololaelaps">O.</tp:taxon-name-part><tp:taxon-name-part taxon-name-part-type="species" reg="formidabilis">formidabilis</tp:taxon-name-part></tp:taxon-name></italic> described by <xref ref-type="bibr" rid="B13">Berlese (1913)</xref> and examined by us. The most distinctive character in Ryke’s illustration (his fig. 6) is the metapodal platelet, broadly protruding from its fusion with the hologastric shield, but free from the parapodal shield, in contrast to <italic><tp:taxon-name><tp:taxon-name-part taxon-name-part-type="genus" reg="Ololaelaps">O.</tp:taxon-name-part><tp:taxon-name-part taxon-name-part-type="species" reg="formidabilis">formidabilis</tp:taxon-name-part></tp:taxon-name></italic> sensu stricto. Such partial fusion of the metapodal-hologastric shield is similar to nine other species in the genus (<italic><tp:taxon-name><tp:taxon-name-part taxon-name-part-type="genus" reg="Ololaelaps">O.</tp:taxon-name-part><tp:taxon-name-part taxon-name-part-type="species" reg="caucasicus">caucasicus</tp:taxon-name-part></tp:taxon-name></italic>, etc., Table <xref ref-type="table" rid="T2">2</xref>). Other information included in the key of <xref ref-type="bibr" rid="B101">Ryke (1962)</xref>, such as idiosomal dimensions and geographic origin (Java), corresponds to those of <italic><tp:taxon-name><tp:taxon-name-part taxon-name-part-type="genus" reg="Ololaelaps">O.</tp:taxon-name-part><tp:taxon-name-part taxon-name-part-type="species" reg="formidabilis">formidabilis</tp:taxon-name-part></tp:taxon-name></italic>, but were probably simply taken from Berlese’s publication (except that Ryke indicated “length 550 μ” instead of 540 μ as written in <xref ref-type="bibr" rid="B13">Berlese (1913)</xref>). In the introduction, <xref ref-type="bibr" rid="B101">Ryke (1962)</xref> thanked G.O. Evans for “putting […] the figures of the type specimens in the Berlese Collection at his disposal”. From this, we could interpret that during a visit of the Berlese Collection in Firenze, Italy, Evans examined types and illustrated them, and later on, lent these illustrations to Ryke. We attempted to retrieve putative illustrations by Evans, or Ryke, but without success. It is possible that a mistake occurred at some point and that <xref ref-type="bibr" rid="B101">Ryke’s (1962)</xref> illustration is that of a type or voucher specimen representing another species. At present, diagnostic characters included in <xref ref-type="bibr" rid="B101">Ryke (1962)</xref> are too limited to determine the correct name of that species (if it has one). Re-examination of <italic><tp:taxon-name><tp:taxon-name-part taxon-name-part-type="genus" reg="Ololaelaps">Ololaelaps</tp:taxon-name-part></tp:taxon-name></italic> specimens in the Berlese Collection might help resolve this.</p><fig id="F8" position="float" orientation="portrait"><label>Figure 8.</label><caption><p><italic><tp:taxon-name><tp:taxon-name-part taxon-name-part-type="genus" reg="Ololaelaps">Ololaelaps</tp:taxon-name-part><tp:taxon-name-part taxon-name-part-type="species" reg="formidabilis">formidabilis</tp:taxon-name-part></tp:taxon-name></italic><bold>A</bold> male holotype (slide 145/29): ventral view, with arrow pointing at spermatodactyl <bold>B</bold> female paratype (slide 145/30): region of hologastric shield, showing two inverted V-shaped ridges (v), and the ‘bridge’ (br) connecting parapodal (par) and metapodal (met) plates. Photographs courtesy of Roberto Nannelli.</p></caption><graphic xmlns:xlink="http://www.w3.org/1999/xlink" xlink:href="zookeys-853-001-g008.jpg" position="float" orientation="portrait" xlink:type="simple" id="oo_306798.jpg"/></fig></tp:treatment-sec><tp:treatment-sec><!--Section generated to contain objects referenced in tp:taxon-treatment.--><table-wrap id="T2" position="float" orientation="portrait"><label>Table 2.</label><caption><p>Some diagnostic features of valid <italic><tp:taxon-name><tp:taxon-name-part taxon-name-part-type="genus" reg="Ololaelaps">Ololaelaps</tp:taxon-name-part></tp:taxon-name></italic> species based on the literature, except for a few species for which type (**) or voucher (*) specimens were examined. Species are sorted in groups based on shared features, mainly the various fusion of shields ventrally (groups may or may not reflect relatedness).</p></caption><table id="TID0EULCI" rules="all"><tbody><tr><th rowspan="1" colspan="1">Species</th><th rowspan="1" colspan="1">Shared features (mostly fusion of shields<sup>1</sup>)</th><th rowspan="1" colspan="1">Dorsal shield ornamentation<sup>1</sup></th><th rowspan="1" colspan="1">Epipleura<sup>2</sup> ornament.</th><th rowspan="1" colspan="1">Dorsal seta <italic>Jx</italic></th><th rowspan="1" colspan="1">Insertion of <italic>st4</italic><sup>3</sup></th><th rowspan="1" colspan="1">Other features<sup>1</sup></th><th rowspan="1" colspan="1">Notes and references (redescriptions)</th></tr><tr><td rowspan="1" colspan="1">
                      <bold><italic><tp:taxon-name>
                            <tp:taxon-name-part taxon-name-part-type="genus" reg="Laelaps"/>
                            <tp:taxon-name-part taxon-name-part-type="species" reg="venetus">venetus</tp:taxon-name-part>
                          </tp:taxon-name></italic></bold>
                    </td><td rowspan="3" colspan="1">(1) all shields (<abbrev xmlns:xlink="http://www.w3.org/1999/xlink" xlink:title="hologastric" id="ABBRID0E6MBG" xlink:type="simple">HOLOG</abbrev> + <abbrev xmlns:xlink="http://www.w3.org/1999/xlink" xlink:title="metapodal" id="ABBRID0EDNBG" xlink:type="simple">METAP</abbrev> + <abbrev xmlns:xlink="http://www.w3.org/1999/xlink" xlink:title="peritrematal" id="ABBRID0EHNBG" xlink:type="simple">PERIT</abbrev> + <abbrev xmlns:xlink="http://www.w3.org/1999/xlink" xlink:title="parapodal" id="ABBRID0ELNBG" xlink:type="simple">PARAP</abbrev>) narrowly fused together; (2) <abbrev xmlns:xlink="http://www.w3.org/1999/xlink" xlink:title="spermatodactyl" id="ABBRID0EPNBG" xlink:type="simple">spermatod</abbrev>. with sinuous duct; (3) spermathecae well-sclerotized, distinctive</td><td rowspan="1" colspan="1">smooth with sculptured areas anteriorly (Evans and Till’s text)</td><td rowspan="1" colspan="1">smooth</td><td rowspan="1" colspan="1">1</td><td rowspan="1" colspan="1">stern.</td><td rowspan="1" colspan="1"><italic>JV3</italic>, <italic>ZV2</italic> setae sometimes off <abbrev xmlns:xlink="http://www.w3.org/1999/xlink" xlink:title="hologastric" id="ABBRID0EHOBG" xlink:type="simple">HOLOG</abbrev></td><td rowspan="1" colspan="1"><xref ref-type="bibr" rid="B101">Ryke 1962</xref>, <xref ref-type="bibr" rid="B22">Bregetova and Koroleva 1964</xref>, <xref ref-type="bibr" rid="B32">Evans and Till 1966</xref>, <xref ref-type="bibr" rid="B20">Bregetova 1977a</xref></td></tr><tr><td rowspan="1" colspan="1"><bold><italic><tp:taxon-name><tp:taxon-name-part taxon-name-part-type="genus" reg="Ololaelaps"/><tp:taxon-name-part taxon-name-part-type="species" reg="placidus">placidus</tp:taxon-name-part></tp:taxon-name></italic></bold>*</td><td rowspan="1" colspan="1">smooth except light <abbrev xmlns:xlink="http://www.w3.org/1999/xlink" xlink:title="reticulate or reticulation" id="ABBRID0ETPBG" xlink:type="simple">reticul</abbrev>. near <abbrev xmlns:xlink="http://www.w3.org/1999/xlink" xlink:title="anteriorly" id="ABBRID0EXPBG" xlink:type="simple">ant</abbrev>. margin</td><td rowspan="1" colspan="1">smooth</td><td rowspan="1" colspan="1">0–1</td><td rowspan="1" colspan="1">stern.</td><td rowspan="1" colspan="1">as above</td><td rowspan="1" colspan="1"><xref ref-type="bibr" rid="B43">Hennessey and Farrier 1988</xref>, F.B. pers. obs.</td></tr><tr><td rowspan="1" colspan="1">
                      <bold><italic><tp:taxon-name>
                            <tp:taxon-name-part taxon-name-part-type="genus" reg="Ololaelaps"/>
                            <tp:taxon-name-part taxon-name-part-type="species" reg="sellnicki">sellnicki</tp:taxon-name-part>
                          </tp:taxon-name></italic></bold>
                    </td><td rowspan="1" colspan="1">as <italic><tp:taxon-name><tp:taxon-name-part taxon-name-part-type="genus" reg="Laelaps"/><tp:taxon-name-part taxon-name-part-type="species" reg="venetus">venetus</tp:taxon-name-part></tp:taxon-name></italic>; <abbrev xmlns:xlink="http://www.w3.org/1999/xlink" xlink:title="reticulate or reticulation" id="ABBRID0EPRBG" xlink:type="simple">reticul</abbrev>. visible only when freshly moulted (<xref ref-type="bibr" rid="B22">Bregetova and Koroleva 1964</xref>)</td><td rowspan="1" colspan="1">smooth?<sup>4</sup></td><td rowspan="1" colspan="1">1</td><td rowspan="1" colspan="1">stern.</td><td rowspan="1" colspan="1"><italic>JV3</italic>, <italic>ZV2</italic> off <abbrev xmlns:xlink="http://www.w3.org/1999/xlink" xlink:title="hologastric" id="ABBRID0EKSBG" xlink:type="simple">HOLOG</abbrev>; <italic>z1</italic>, <italic>z3</italic> absent</td><td rowspan="1" colspan="1"><xref ref-type="bibr" rid="B32">Evans and Till 1966</xref>, <xref ref-type="bibr" rid="B107">Solomon 1968</xref>, <xref ref-type="bibr" rid="B20">Bregetova 1977a</xref>, <xref ref-type="bibr" rid="B62">Kavianpour et al. 2017</xref>; also <xref ref-type="bibr" rid="B103">Sellnick (1940)</xref>, as <italic><tp:taxon-name><tp:taxon-name-part taxon-name-part-type="genus" reg="Ololaelaps">O.</tp:taxon-name-part><tp:taxon-name-part taxon-name-part-type="species" reg="haemisphaericus">haemisphaericus</tp:taxon-name-part></tp:taxon-name></italic></td></tr><tr><td rowspan="1" colspan="1">
                      <bold><italic><tp:taxon-name>
                            <tp:taxon-name-part taxon-name-part-type="genus" reg="Ololaelaps"/>
                            <tp:taxon-name-part taxon-name-part-type="species" reg="hemisphaera">hemisphaera</tp:taxon-name-part>
                          </tp:taxon-name></italic></bold>
                    </td><td rowspan="1" colspan="1"><abbrev xmlns:xlink="http://www.w3.org/1999/xlink" xlink:title="hologastric" id="ABBRID0EKUBG" xlink:type="simple">HOLOG</abbrev> + <abbrev xmlns:xlink="http://www.w3.org/1999/xlink" xlink:title="metapodal" id="ABBRID0EOUBG" xlink:type="simple">METAP</abbrev> + <abbrev xmlns:xlink="http://www.w3.org/1999/xlink" xlink:title="peritrematal" id="ABBRID0ESUBG" xlink:type="simple">PERIT</abbrev> fused [<abbrev xmlns:xlink="http://www.w3.org/1999/xlink" xlink:title="parapodal" id="ABBRID0EWUBG" xlink:type="simple">PARAP</abbrev> apparently free]</td><td rowspan="1" colspan="1">?</td><td rowspan="1" colspan="1">lineate-reticulate?</td><td rowspan="1" colspan="1">?</td><td rowspan="1" colspan="1">soft cut.?</td><td rowspan="1" colspan="1">broad idiosoma</td><td rowspan="1" colspan="1">not illustr. in <xref ref-type="bibr" rid="B16">Berlese (1916b)</xref>; partly illustr. in <xref ref-type="bibr" rid="B101">Ryke (1962)</xref>, possibly based on Berlese’s types or drawings (see Ryke’s introduction)</td></tr><tr><td rowspan="1" colspan="1">
                      <bold><italic><tp:taxon-name>
                            <tp:taxon-name-part taxon-name-part-type="genus" reg="Ololaelaps"/>
                            <tp:taxon-name-part taxon-name-part-type="species" reg="interruptus">interruptus</tp:taxon-name-part>
                          </tp:taxon-name></italic></bold>
                    </td><td rowspan="2" colspan="1">(1) <abbrev xmlns:xlink="http://www.w3.org/1999/xlink" xlink:title="hologastric" id="ABBRID0ELWBG" xlink:type="simple">HOLOG</abbrev> + <abbrev xmlns:xlink="http://www.w3.org/1999/xlink" xlink:title="metapodal" id="ABBRID0EPWBG" xlink:type="simple">METAP</abbrev> + <abbrev xmlns:xlink="http://www.w3.org/1999/xlink" xlink:title="peritrematal" id="ABBRID0ETWBG" xlink:type="simple">PERIT</abbrev> narrowly fused [<abbrev xmlns:xlink="http://www.w3.org/1999/xlink" xlink:title="parapodal" id="ABBRID0EXWBG" xlink:type="simple">PARAP</abbrev> clearly free]; (2) <abbrev xmlns:xlink="http://www.w3.org/1999/xlink" xlink:title="peritrematal" id="ABBRID0E2WBG" xlink:type="simple">PERIT</abbrev> notched <abbrev xmlns:xlink="http://www.w3.org/1999/xlink" xlink:title="posteriorly" id="ABBRID0E6WBG" xlink:type="simple">post</abbrev>.</td><td rowspan="1" colspan="1">?</td><td rowspan="1" colspan="1">?</td><td rowspan="1" colspan="1">1</td><td rowspan="1" colspan="1">soft cut.</td><td rowspan="1" colspan="1"><abbrev xmlns:xlink="http://www.w3.org/1999/xlink" xlink:title="movable digit" id="ABBRID0ETXBG" xlink:type="simple">MD</abbrev> with 2 small teeth in-between the 2 standard teeth; broad idiosoma</td><td rowspan="1" colspan="1"/></tr><tr><td rowspan="1" colspan="1">
                      <bold><italic><tp:taxon-name>
                            <tp:taxon-name-part taxon-name-part-type="genus" reg="Ololaelaps"/>
                            <tp:taxon-name-part taxon-name-part-type="species" reg="leptochelae">leptochelae</tp:taxon-name-part>
                          </tp:taxon-name></italic></bold>
                    </td><td rowspan="1" colspan="1">?</td><td rowspan="1" colspan="1">?</td><td rowspan="1" colspan="1">?</td><td rowspan="1" colspan="1">?</td><td rowspan="1" colspan="1"><abbrev xmlns:xlink="http://www.w3.org/1999/xlink" xlink:title="fixed digit" id="ABBRID0E3YBG" xlink:type="simple">FD</abbrev> with a total of 8 teeth</td><td rowspan="1" colspan="1"/></tr><tr><td rowspan="1" colspan="1">
                      <bold><italic><tp:taxon-name>
                            <tp:taxon-name-part taxon-name-part-type="genus" reg="Ololaelaps"/>
                            <tp:taxon-name-part taxon-name-part-type="species" reg="burdwanensis">burdwanensis</tp:taxon-name-part>
                          </tp:taxon-name></italic></bold>
                    </td><td rowspan="3" colspan="1"><abbrev xmlns:xlink="http://www.w3.org/1999/xlink" xlink:title="hologastric" id="ABBRID0EZZBG" xlink:type="simple">HOLOG</abbrev> + <abbrev xmlns:xlink="http://www.w3.org/1999/xlink" xlink:title="metapodal" id="ABBRID0E4ZBG" xlink:type="simple">METAP</abbrev> + PARA narrowly fused [<abbrev xmlns:xlink="http://www.w3.org/1999/xlink" xlink:title="peritrematal" id="ABBRID0EB1BG" xlink:type="simple">PERIT</abbrev> free]</td><td rowspan="1" colspan="1">?</td><td rowspan="1" colspan="1">lineate-reticulate</td><td rowspan="1" colspan="1">1</td><td rowspan="1" colspan="1">soft cut.?</td><td rowspan="1" colspan="1"/><td rowspan="1" colspan="1"/></tr><tr><td rowspan="1" colspan="1">
                      <bold><italic><tp:taxon-name>
                            <tp:taxon-name-part taxon-name-part-type="genus" reg="Ololaelaps"/>
                            <tp:taxon-name-part taxon-name-part-type="species" reg="translineatus">translineatus</tp:taxon-name-part>
                          </tp:taxon-name></italic></bold>
                    </td><td rowspan="1" colspan="1">smooth?</td><td rowspan="1" colspan="1">lineate-reticulate</td><td rowspan="1" colspan="1">1</td><td rowspan="1" colspan="1">soft cut.?</td><td rowspan="1" colspan="1">sternal shield with transverse ridge; <abbrev xmlns:xlink="http://www.w3.org/1999/xlink" xlink:title="spermatodactyl" id="ABBRID0EZ2BG" xlink:type="simple">spermatod</abbrev>. at 90° angle from <abbrev xmlns:xlink="http://www.w3.org/1999/xlink" xlink:title="movable digit" id="ABBRID0E42BG" xlink:type="simple">MD</abbrev>; <abbrev xmlns:xlink="http://www.w3.org/1999/xlink" xlink:title="spermatheca" id="ABBRID0EB3BG" xlink:type="simple">spermath</abbrev>. distinctive</td><td rowspan="1" colspan="1">similar to <italic><tp:taxon-name><tp:taxon-name-part taxon-name-part-type="genus" reg="Ololaelaps">O.</tp:taxon-name-part><tp:taxon-name-part taxon-name-part-type="species" reg="burdwanensis">burdwanensis</tp:taxon-name-part></tp:taxon-name></italic></td></tr><tr><td rowspan="1" colspan="1">
                      <bold><italic><tp:taxon-name>
                            <tp:taxon-name-part taxon-name-part-type="genus" reg="Ololaelaps"/>
                            <tp:taxon-name-part taxon-name-part-type="species" reg="wangi">wangi</tp:taxon-name-part>
                          </tp:taxon-name></italic></bold>
                    </td><td rowspan="1" colspan="1">smooth except lineate anteriorly</td><td rowspan="1" colspan="1">lineate-reticulate</td><td rowspan="1" colspan="1">0</td><td rowspan="1" colspan="1">soft cut.?</td><td rowspan="1" colspan="1">only 2–4 deutosternal denticles / row</td><td rowspan="1" colspan="1">similar to <italic><tp:taxon-name><tp:taxon-name-part taxon-name-part-type="genus" reg="Ololaelaps">O.</tp:taxon-name-part><tp:taxon-name-part taxon-name-part-type="species" reg="burdwanensis">burdwanensis</tp:taxon-name-part></tp:taxon-name></italic>; <xref ref-type="bibr" rid="B67">Keum et al. 2017</xref></td></tr><tr><td rowspan="1" colspan="1"><bold><italic><tp:taxon-name><tp:taxon-name-part taxon-name-part-type="genus" reg="Ololaelaps"/><tp:taxon-name-part taxon-name-part-type="species" reg="formidabilis">formidabilis</tp:taxon-name-part></tp:taxon-name></italic></bold>*,**</td><td rowspan="1" colspan="1">only <abbrev xmlns:xlink="http://www.w3.org/1999/xlink" xlink:title="metapodal" id="ABBRID0E35BG" xlink:type="simple">METAP</abbrev> + <abbrev xmlns:xlink="http://www.w3.org/1999/xlink" xlink:title="parapodal" id="ABBRID0EA6BG" xlink:type="simple">PARAP</abbrev> fused</td><td rowspan="1" colspan="1">light <abbrev xmlns:xlink="http://www.w3.org/1999/xlink" xlink:title="reticulate or reticulation" id="ABBRID0EI6BG" xlink:type="simple">reticul</abbrev>.; lighter and sparser anteriorly</td><td rowspan="1" colspan="1">reticulate</td><td rowspan="1" colspan="1">0–1</td><td rowspan="1" colspan="1">soft cuticle</td><td rowspan="1" colspan="1"><abbrev xmlns:xlink="http://www.w3.org/1999/xlink" xlink:title="hologastric" id="ABBRID0EZ6BG" xlink:type="simple">HOLOG</abbrev> with inverse V-shaped ridges; <abbrev xmlns:xlink="http://www.w3.org/1999/xlink" xlink:title="spermatodactyl" id="ABBRID0E46BG" xlink:type="simple">spermatod</abbrev>. elongate; <abbrev xmlns:xlink="http://www.w3.org/1999/xlink" xlink:title="spermatheca" id="ABBRID0ECAAI" xlink:type="simple">spermath</abbrev>. not discerned</td><td rowspan="1" colspan="1"><italic><tp:taxon-name><tp:taxon-name-part taxon-name-part-type="genus" reg="Ololaelaps">O.</tp:taxon-name-part><tp:taxon-name-part taxon-name-part-type="species" reg="formidabilis">formidabilis</tp:taxon-name-part></tp:taxon-name></italic> sensu <xref ref-type="bibr" rid="B101">Ryke (1962)</xref> differs: <abbrev xmlns:xlink="http://www.w3.org/1999/xlink" xlink:title="metapodal" id="ABBRID0EZAAI" xlink:type="simple">METAP</abbrev> partly fused to <abbrev xmlns:xlink="http://www.w3.org/1999/xlink" xlink:title="hologastric" id="ABBRID0E4AAI" xlink:type="simple">HOLOG</abbrev>, not to <abbrev xmlns:xlink="http://www.w3.org/1999/xlink" xlink:title="parapodal" id="ABBRID0EBBAI" xlink:type="simple">PARAP</abbrev></td></tr><tr><td rowspan="1" colspan="1">
                      <bold><italic><tp:taxon-name>
                            <tp:taxon-name-part taxon-name-part-type="genus" reg="Ololaelaps"/>
                            <tp:taxon-name-part taxon-name-part-type="species" reg="caucasicus">caucasicus</tp:taxon-name-part>
                          </tp:taxon-name></italic></bold>
                    </td><td rowspan="2" colspan="1">only <abbrev xmlns:xlink="http://www.w3.org/1999/xlink" xlink:title="hologastric" id="ABBRID0E1BAI" xlink:type="simple">HOLOG</abbrev> + <abbrev xmlns:xlink="http://www.w3.org/1999/xlink" xlink:title="metapodal" id="ABBRID0E5BAI" xlink:type="simple">METAP</abbrev> (partly to completely) fused</td><td rowspan="1" colspan="1">similar to <italic><tp:taxon-name><tp:taxon-name-part taxon-name-part-type="genus" reg="Ololaelaps"/><tp:taxon-name-part taxon-name-part-type="species" reg="placentula">placentula</tp:taxon-name-part></tp:taxon-name></italic> or <italic><tp:taxon-name><tp:taxon-name-part taxon-name-part-type="genus" reg="Ololaelaps"/><tp:taxon-name-part taxon-name-part-type="species" reg="ussuriensis">ussuriensis</tp:taxon-name-part></tp:taxon-name></italic>?</td><td rowspan="1" colspan="1">lineate-reticulate</td><td rowspan="1" colspan="1">0–1</td><td rowspan="1" colspan="1">stern. or soft cut.</td><td rowspan="1" colspan="1">broad idiosoma; spermatheca not discerned</td><td rowspan="1" colspan="1">similar to <italic><tp:taxon-name><tp:taxon-name-part taxon-name-part-type="genus" reg="Ololaelaps">O.</tp:taxon-name-part><tp:taxon-name-part taxon-name-part-type="species" reg="ussuriensis">ussuriensis</tp:taxon-name-part></tp:taxon-name></italic>; <xref ref-type="bibr" rid="B20">Bregetova 1977a</xref></td></tr><tr><td rowspan="1" colspan="1">
                      <bold><italic><tp:taxon-name>
                            <tp:taxon-name-part taxon-name-part-type="genus" reg="Ololaelaps"/>
                            <tp:taxon-name-part taxon-name-part-type="species" reg="dililoensis">dililoensis</tp:taxon-name-part>
                          </tp:taxon-name></italic></bold>
                    </td><td rowspan="1" colspan="1">dense scale-like <abbrev xmlns:xlink="http://www.w3.org/1999/xlink" xlink:title="reticulate or reticulation" id="ABBRID0EOEAI" xlink:type="simple">reticul</abbrev>. <abbrev xmlns:xlink="http://www.w3.org/1999/xlink" xlink:title="posteriorly" id="ABBRID0ESEAI" xlink:type="simple">post</abbrev>., smooth or scattered <abbrev xmlns:xlink="http://www.w3.org/1999/xlink" xlink:title="reticulate or reticulation" id="ABBRID0EWEAI" xlink:type="simple">reticul</abbrev>. <abbrev xmlns:xlink="http://www.w3.org/1999/xlink" xlink:title="anteriorly" id="ABBRID0E1EAI" xlink:type="simple">ant</abbrev>.</td><td rowspan="1" colspan="1">reticulate</td><td rowspan="1" colspan="1">0</td><td rowspan="1" colspan="1">soft cut.</td><td rowspan="1" colspan="1">broad idiosoma</td><td rowspan="1" colspan="1"/></tr><tr><td rowspan="1" colspan="1">
                      <bold><italic><tp:taxon-name>
                            <tp:taxon-name-part taxon-name-part-type="genus" reg="Ololaelaps"/>
                            <tp:taxon-name-part taxon-name-part-type="species" reg="holaspis">holaspis</tp:taxon-name-part>
                          </tp:taxon-name></italic></bold>
                    </td><td rowspan="7" colspan="1">only <abbrev xmlns:xlink="http://www.w3.org/1999/xlink" xlink:title="hologastric" id="ABBRID0E2FAI" xlink:type="simple">HOLOG</abbrev> + <abbrev xmlns:xlink="http://www.w3.org/1999/xlink" xlink:title="metapodal" id="ABBRID0E6FAI" xlink:type="simple">METAP</abbrev> (partly to completely) fused
            </td><td rowspan="1" colspan="1">reticulate? (Oudemans’ text says “all shields with large scales”)</td><td rowspan="1" colspan="1">?</td><td rowspan="1" colspan="1">?</td><td rowspan="1" colspan="1">soft cut.?</td><td rowspan="1" colspan="1">elongate idiosoma</td><td rowspan="1" colspan="1"><xref ref-type="bibr" rid="B94">Oudemans (1903</xref>: 11) provided a more complete description than <xref ref-type="bibr" rid="B93">Oudemans (1902b)</xref>; partly illustr. by <xref ref-type="bibr" rid="B101">Ryke (1962)</xref></td></tr><tr><td rowspan="1" colspan="1">
                      <bold><italic><tp:taxon-name>
                            <tp:taxon-name-part taxon-name-part-type="genus" reg="Ololaelaps"/>
                            <tp:taxon-name-part taxon-name-part-type="species" reg="mooiensis">mooiensis</tp:taxon-name-part>
                          </tp:taxon-name></italic></bold>
                    </td><td rowspan="1" colspan="1">reticulate; <abbrev xmlns:xlink="http://www.w3.org/1999/xlink" xlink:title="reticulate or reticulation" id="ABBRID0EXHAI" xlink:type="simple">reticul</abbrev>. sparser anteriorly</td><td rowspan="1" colspan="1">?</td><td rowspan="1" colspan="1">0–1</td><td rowspan="1" colspan="1">soft cut. or endop.?</td><td rowspan="1" colspan="1">elongate idiosoma; <abbrev xmlns:xlink="http://www.w3.org/1999/xlink" xlink:title="metapodal" id="ABBRID0EIIAI" xlink:type="simple">METAP</abbrev> rarely free (based on syn. <italic>O <tp:taxon-name><tp:taxon-name-part taxon-name-part-type="genus" reg="Ololaelaps"/><tp:taxon-name-part taxon-name-part-type="species" reg="gamagarensis">gamagarensis</tp:taxon-name-part></tp:taxon-name></italic>)
                        </td><td rowspan="1" colspan="1"><xref ref-type="bibr" rid="B83">Marais and Loots 1972</xref>, Jordan and Loots 1987, <xref ref-type="bibr" rid="B91">Nemati et al. 2018</xref> (notes on characters)</td></tr><tr><td rowspan="1" colspan="1"><bold><italic><tp:taxon-name><tp:taxon-name-part taxon-name-part-type="genus" reg="Ololaelaps"/><tp:taxon-name-part taxon-name-part-type="species" reg="placentula">placentula</tp:taxon-name-part></tp:taxon-name></italic></bold>*
                        </td><td rowspan="1" colspan="1">essentially smooth (finely granulate) or faintly reticulate</td><td rowspan="1" colspan="1">lineate-reticulate</td><td rowspan="1" colspan="1">0</td><td rowspan="1" colspan="1">stern.</td><td rowspan="1" colspan="1">broad idiosoma; sternal shield wider than long, with concave margin; <abbrev xmlns:xlink="http://www.w3.org/1999/xlink" xlink:title="peritrematal" id="ABBRID0EFKAI" xlink:type="simple">PERIT</abbrev> reaching past coxa IV; spermatheca not discerned</td><td rowspan="1" colspan="1"><xref ref-type="bibr" rid="B103">Sellnick 1940</xref>: 69, <xref ref-type="bibr" rid="B101">Ryke 1962</xref>, <xref ref-type="bibr" rid="B22">Bregetova and Koroleva 1964</xref>, <xref ref-type="bibr" rid="B32">Evans and Till 1966</xref>, <xref ref-type="bibr" rid="B3">Bai and Ma 2014</xref></td></tr><tr><td rowspan="1" colspan="1">
                      <bold><italic><tp:taxon-name>
                            <tp:taxon-name-part taxon-name-part-type="genus" reg="Ololaelaps"/>
                            <tp:taxon-name-part taxon-name-part-type="species" reg="platensis">platensis</tp:taxon-name-part>
                          </tp:taxon-name></italic></bold>
                    </td><td rowspan="1" colspan="1">?</td><td rowspan="1" colspan="1">?</td><td rowspan="1" colspan="1">?</td><td rowspan="1" colspan="1">soft cut.?</td><td rowspan="1" colspan="1">peritreme short, reaching between coxae I–II; <italic>ZV1</italic> absent?
                        </td><td rowspan="1" colspan="1"><xref ref-type="bibr" rid="B101">Ryke 1962</xref> (partial illustration)</td></tr><tr><td rowspan="1" colspan="1">
                      <bold><italic><tp:taxon-name>
                            <tp:taxon-name-part taxon-name-part-type="genus" reg="Ololaelaps"/>
                            <tp:taxon-name-part taxon-name-part-type="species" reg="rectagoni">rectagoni</tp:taxon-name-part>
                          </tp:taxon-name></italic></bold>
                    </td><td rowspan="1" colspan="1">?</td><td rowspan="1" colspan="1">?</td><td rowspan="1" colspan="1">0</td><td rowspan="1" colspan="1">soft cut.?</td><td rowspan="1" colspan="1"><italic>j1</italic> seta elongate; broad idiosoma and <abbrev xmlns:xlink="http://www.w3.org/1999/xlink" xlink:title="hologastric" id="ABBRID0EQNAI" xlink:type="simple">HOLOG</abbrev>; <abbrev xmlns:xlink="http://www.w3.org/1999/xlink" xlink:title="parapodal" id="ABBRID0EUNAI" xlink:type="simple">PARAP</abbrev> truncate; <italic>ZV3</italic> apparently on <abbrev xmlns:xlink="http://www.w3.org/1999/xlink" xlink:title="hologastric" id="ABBRID0E1NAI" xlink:type="simple">HOLOG</abbrev></td><td rowspan="1" colspan="1"><xref ref-type="bibr" rid="B58">Karg 1994</xref> (male chelicera and spermatodactyl)</td></tr><tr><td rowspan="1" colspan="1">
                      <bold><italic><tp:taxon-name>
                            <tp:taxon-name-part taxon-name-part-type="genus" reg="Ololaelaps"/>
                            <tp:taxon-name-part taxon-name-part-type="species" reg="sinensis">sinensis</tp:taxon-name-part>
                          </tp:taxon-name></italic></bold>
                    </td><td rowspan="1" colspan="1">?</td><td rowspan="1" colspan="1">?</td><td rowspan="1" colspan="1">?</td><td rowspan="1" colspan="1">soft cut.?</td><td rowspan="1" colspan="1"/><td rowspan="1" colspan="1"><xref ref-type="bibr" rid="B101">Ryke 1962</xref> (partial illustration)</td></tr><tr><td rowspan="1" colspan="1">
                      <bold><italic><tp:taxon-name>
                            <tp:taxon-name-part taxon-name-part-type="genus" reg="Ololaelaps"/>
                            <tp:taxon-name-part taxon-name-part-type="species" reg="ussuriensis">ussuriensis</tp:taxon-name-part>
                          </tp:taxon-name></italic></bold>
                    </td><td rowspan="1" colspan="1">polygonal <abbrev xmlns:xlink="http://www.w3.org/1999/xlink" xlink:title="reticulate or reticulation" id="ABBRID0EFQAI" xlink:type="simple">reticul</abbrev>. scarcely evident (text)</td><td rowspan="1" colspan="1">lineate-reticulate</td><td rowspan="1" colspan="1">0?</td><td rowspan="1" colspan="1">stern.</td><td rowspan="1" colspan="1">spermatheca not discerned; only 2–3 deutosternal denticles / row</td><td rowspan="1" colspan="1">
                      <xref ref-type="bibr" rid="B20">Bregetova 1977a</xref>
                    </td></tr><tr><td rowspan="1" colspan="1">
                      <bold><italic><tp:taxon-name>
                            <tp:taxon-name-part taxon-name-part-type="genus" reg="Ololaelaps"/>
                            <tp:taxon-name-part taxon-name-part-type="species" reg="bregetovae">bregetovae</tp:taxon-name-part>
                          </tp:taxon-name></italic></bold>
                    </td><td rowspan="7" colspan="1">all shields (<abbrev xmlns:xlink="http://www.w3.org/1999/xlink" xlink:title="hologastric" id="ABBRID0ETRAI" xlink:type="simple">HOLOG</abbrev>, <abbrev xmlns:xlink="http://www.w3.org/1999/xlink" xlink:title="metapodal" id="ABBRID0EXRAI" xlink:type="simple">METAP</abbrev>, <abbrev xmlns:xlink="http://www.w3.org/1999/xlink" xlink:title="peritrematal" id="ABBRID0E2RAI" xlink:type="simple">PERIT</abbrev>, <abbrev xmlns:xlink="http://www.w3.org/1999/xlink" xlink:title="parapodal" id="ABBRID0E6RAI" xlink:type="simple">PARAP</abbrev>) free</td><td rowspan="1" colspan="1">with (scale-like?) reticulation <abbrev xmlns:xlink="http://www.w3.org/1999/xlink" xlink:title="posteriorly" id="ABBRID0EHSAI" xlink:type="simple">post</abbrev>.</td><td rowspan="1" colspan="1">?</td><td rowspan="1" colspan="1">0?</td><td rowspan="1" colspan="1">?</td><td rowspan="1" colspan="1">elongate idiosoma</td><td rowspan="1" colspan="1">similar to <italic><tp:taxon-name><tp:taxon-name-part taxon-name-part-type="genus" reg="Ololaelaps">O.</tp:taxon-name-part><tp:taxon-name-part taxon-name-part-type="species" reg="tasmanicus">tasmanicus</tp:taxon-name-part></tp:taxon-name></italic> and <italic><tp:taxon-name><tp:taxon-name-part taxon-name-part-type="genus" reg="Ololaelaps">O.</tp:taxon-name-part><tp:taxon-name-part taxon-name-part-type="species" reg="sitalensis">sitalensis</tp:taxon-name-part></tp:taxon-name></italic>?
                        </td></tr><tr><td rowspan="1" colspan="1">
                      <bold><italic><tp:taxon-name>
                            <tp:taxon-name-part taxon-name-part-type="genus" reg="Ololaelaps"/>
                            <tp:taxon-name-part taxon-name-part-type="species" reg="expansus">expansus</tp:taxon-name-part>
                          </tp:taxon-name></italic></bold>
                    </td><td rowspan="1" colspan="1">?</td><td rowspan="1" colspan="1">?</td><td rowspan="1" colspan="1">0?</td><td rowspan="1" colspan="1">soft cut.</td><td rowspan="1" colspan="1"/><td rowspan="1" colspan="1"/></tr><tr><td rowspan="1" colspan="1">
                      <bold><italic><tp:taxon-name>
                            <tp:taxon-name-part taxon-name-part-type="genus" reg="Ololaelaps"/>
                            <tp:taxon-name-part taxon-name-part-type="species" reg="nasri">nasri</tp:taxon-name-part>
                          </tp:taxon-name></italic></bold>
                    </td><td rowspan="1" colspan="1">finely granulate?</td><td rowspan="1" colspan="1">lineate-reticulate?</td><td rowspan="1" colspan="1">0</td><td rowspan="1" colspan="1">soft cut.?</td><td rowspan="1" colspan="1">broad dorsal and sternal shields</td><td rowspan="1" colspan="1">similar to <italic><tp:taxon-name><tp:taxon-name-part taxon-name-part-type="genus" reg="Ololaelaps">O.</tp:taxon-name-part><tp:taxon-name-part taxon-name-part-type="species" reg="obovatus">obovatus</tp:taxon-name-part></tp:taxon-name></italic></td></tr><tr><td rowspan="1" colspan="1">
                      <bold><italic><tp:taxon-name>
                            <tp:taxon-name-part taxon-name-part-type="genus" reg="Ololaelaps"/>
                            <tp:taxon-name-part taxon-name-part-type="species" reg="obovatus">obovatus</tp:taxon-name-part>
                          </tp:taxon-name></italic></bold>
                    </td><td rowspan="1" colspan="1">smooth?</td><td rowspan="1" colspan="1">?</td><td rowspan="1" colspan="1">?</td><td rowspan="1" colspan="1">soft cut.</td><td rowspan="1" colspan="1">broad idiosoma; <italic>ZV1</italic> absent?
                        </td><td rowspan="1" colspan="1"/></tr><tr><td rowspan="1" colspan="1">
                      <bold><italic><tp:taxon-name>
                            <tp:taxon-name-part taxon-name-part-type="genus" reg="Ololaelaps"/>
                            <tp:taxon-name-part taxon-name-part-type="species" reg="paratasmanicus">paratasmanicus</tp:taxon-name-part>
                          </tp:taxon-name></italic></bold>
                    </td><td rowspan="1" colspan="1">reticulate</td><td rowspan="1" colspan="1">?</td><td rowspan="1" colspan="1">0</td><td rowspan="1" colspan="1">soft cut.</td><td rowspan="1" colspan="1">elongate idiosoma; <abbrev xmlns:xlink="http://www.w3.org/1999/xlink" xlink:title="hologastric" id="ABBRID0E5XAI" xlink:type="simple">HOLOG</abbrev> rounded laterally</td><td rowspan="1" colspan="1">similar to <italic><tp:taxon-name><tp:taxon-name-part taxon-name-part-type="genus" reg="Ololaelaps">O.</tp:taxon-name-part><tp:taxon-name-part taxon-name-part-type="species" reg="tasmanicus">tasmanicus</tp:taxon-name-part></tp:taxon-name></italic>; <xref ref-type="bibr" rid="B82">Ma 2015</xref></td></tr><tr><td rowspan="1" colspan="1">
                      <bold><italic><tp:taxon-name>
                            <tp:taxon-name-part taxon-name-part-type="genus" reg="Ololaelaps"/>
                            <tp:taxon-name-part taxon-name-part-type="species" reg="sitalaensis">sitalaensis</tp:taxon-name-part>
                          </tp:taxon-name></italic></bold>
                    </td><td rowspan="1" colspan="1">?</td><td rowspan="1" colspan="1">reticulate</td><td rowspan="1" colspan="1">1</td><td rowspan="1" colspan="1">soft cut.?</td><td rowspan="1" colspan="1">elongate idiosoma</td><td rowspan="1" colspan="1"/></tr><tr><td rowspan="1" colspan="1">
                      <bold><italic><tp:taxon-name>
                            <tp:taxon-name-part taxon-name-part-type="genus" reg="Ololaelaps"/>
                            <tp:taxon-name-part taxon-name-part-type="species" reg="tasmanicus">tasmanicus</tp:taxon-name-part>
                          </tp:taxon-name></italic></bold>
                    </td><td rowspan="1" colspan="1">lightly reticulate (Womersley’s text)</td><td rowspan="1" colspan="1">?</td><td rowspan="1" colspan="1">0</td><td rowspan="1" colspan="1">soft cut.</td><td rowspan="1" colspan="1"><xref ref-type="bibr" rid="B109">Tenorio (1982)</xref> indicates broader idiosomal shields than those in <xref ref-type="bibr" rid="B118">Womersley (1956)</xref></td><td rowspan="1" colspan="1"><xref ref-type="bibr" rid="B109">Tenorio 1982</xref> (photograph)</td></tr></tbody></table><table-wrap-foot><fn><p>? indicates unknown or uncertain data. <bold><sup>1</sup></bold>”Shields” include: <abbrev xmlns:xlink="http://www.w3.org/1999/xlink" xlink:title="hologastric" id="ABBRID0ER2AI" xlink:type="simple">HOLOG</abbrev> – hologastric, <abbrev xmlns:xlink="http://www.w3.org/1999/xlink" xlink:title="metapodal" id="ABBRID0EV2AI" xlink:type="simple">METAP</abbrev> – metapodal, <abbrev xmlns:xlink="http://www.w3.org/1999/xlink" xlink:title="parapodal" id="ABBRID0EZ2AI" xlink:type="simple">PARAP</abbrev> – parapodal, <abbrev xmlns:xlink="http://www.w3.org/1999/xlink" xlink:title="peritrematal" id="ABBRID0E42AI" xlink:type="simple">PERIT</abbrev> – peritrematal; other acronyms or abbreviations: <abbrev xmlns:xlink="http://www.w3.org/1999/xlink" xlink:title="fixed digit" id="ABBRID0EB3AI" xlink:type="simple">FD</abbrev> – fixed digit; <abbrev xmlns:xlink="http://www.w3.org/1999/xlink" xlink:title="movable digit" id="ABBRID0EF3AI" xlink:type="simple">MD</abbrev> – movable digit; <abbrev xmlns:xlink="http://www.w3.org/1999/xlink" xlink:title="anteriorly" id="ABBRID0EJ3AI" xlink:type="simple">ant.</abbrev> – anteriorly; <abbrev xmlns:xlink="http://www.w3.org/1999/xlink" xlink:title="posteriorly" id="ABBRID0EN3AI" xlink:type="simple">post.</abbrev> – posteriorly; <abbrev xmlns:xlink="http://www.w3.org/1999/xlink" xlink:title="reticulate or reticulation" id="ABBRID0ER3AI" xlink:type="simple">reticul.</abbrev> – reticulate or reticulation; <abbrev xmlns:xlink="http://www.w3.org/1999/xlink" xlink:title="spermatodactyl" id="ABBRID0EV3AI" xlink:type="simple">spermatod.</abbrev> – spermatodactyl; <abbrev xmlns:xlink="http://www.w3.org/1999/xlink" xlink:title="spermatheca" id="ABBRID0EZ3AI" xlink:type="simple">spermath.</abbrev> – spermatheca. <bold><sup>2</sup></bold>Epipleura: portions of the dorsal shield that extend ventrolaterally (see <xref ref-type="bibr" rid="B22">Bregetova and Koroleva 1964</xref>); “lineate-reticulate” emphasizes that cells of the reticulation are stretched out so that they appear mostly as (parallel) lines (also parallel to the shield margin) instead of the typical scale-like (e.g., Fig. <xref ref-type="fig" rid="F1">1</xref>) or polygonal reticulation (Fig. <xref ref-type="fig" rid="F2">2</xref>, sternal shield) (“reticulate”). <bold><sup>3</sup></bold>Seta <italic>st4</italic> inserted on sternal shield (“stern.”), soft cuticle (“soft cut.”) or endopodal plate (“endop.”). <bold><sup>4</sup></bold><xref ref-type="bibr" rid="B22">Bregetova and Koroleva’s (1964)</xref> text (for female) and illustrations (figs 17, 19: female and male, respectively) indicate that <italic><tp:taxon-name><tp:taxon-name-part taxon-name-part-type="genus" reg="Ololaelaps">O.</tp:taxon-name-part><tp:taxon-name-part taxon-name-part-type="species" reg="sellnicki">sellnicki</tp:taxon-name-part></tp:taxon-name></italic>’s epipleura are smooth, but <xref ref-type="bibr" rid="B32">Evans and Till’s (1966)</xref> illustration of the male shows epipleura with reticulation posteriorly.</p></fn></table-wrap-foot></table-wrap></tp:treatment-sec><ref-list><ref id="B31"><mixed-citation xmlns:xlink="http://www.w3.org/1999/xlink" xlink:type="simple"><person-group><name name-style="western"><surname>Evans</surname><given-names>GO</given-names></name><name name-style="western"><surname>Till</surname><given-names>WM</given-names></name></person-group> (<year>1965</year>) <article-title>Studies on the British <tp:taxon-name><tp:taxon-name-part taxon-name-part-type="family">Dermanyssidae</tp:taxon-name-part></tp:taxon-name> (<tp:taxon-name><tp:taxon-name-part taxon-name-part-type="subclass">Acari</tp:taxon-name-part></tp:taxon-name>: <tp:taxon-name><tp:taxon-name-part taxon-name-part-type="order">Mesostigmata</tp:taxon-name-part></tp:taxon-name>). Part 1. External morphology.</article-title><source>Bulletin of the British Museum (Natural History), Zoology</source><volume>13</volume>: <fpage>247</fpage>–<lpage>294</lpage>. <ext-link xlink:type="simple" ext-link-type="doi" xlink:href="10.5962/bhl.part.16752">https://doi.org/10.5962/bhl.part.16752</ext-link></mixed-citation></ref><ref id="B32"><mixed-citation xmlns:xlink="http://www.w3.org/1999/xlink" xlink:type="simple"><person-group><name name-style="western"><surname>Evans</surname><given-names>GO</given-names></name><name name-style="western"><surname>Till</surname><given-names>WM</given-names></name></person-group> (<year>1966</year>) <article-title>Studies on the British <tp:taxon-name><tp:taxon-name-part taxon-name-part-type="family">Dermanyssidae</tp:taxon-name-part></tp:taxon-name> (<tp:taxon-name><tp:taxon-name-part taxon-name-part-type="subclass">Acari</tp:taxon-name-part></tp:taxon-name>: <tp:taxon-name><tp:taxon-name-part taxon-name-part-type="order">Mesostigmata</tp:taxon-name-part></tp:taxon-name>) Part II. Classification.</article-title><source>Bulletin of the British Museum (Natural History), Zoology</source><volume>14</volume>: <fpage>109</fpage>–<lpage>370</lpage>.</mixed-citation></ref><ref id="B13"><mixed-citation xmlns:xlink="http://www.w3.org/1999/xlink" xlink:type="simple"><person-group><name name-style="western"><surname>Berlese</surname><given-names>A</given-names></name></person-group> (<year>1913</year>) <article-title><tp:taxon-name><tp:taxon-name-part taxon-name-part-type="subclass">Acari</tp:taxon-name-part></tp:taxon-name> nuovi. Manipulus VII–VIII.</article-title><source>Redia</source><volume>9</volume>: <fpage>77</fpage>–<lpage>111</lpage>. [pls I–VIII]</mixed-citation></ref><ref id="B24"><mixed-citation xmlns:xlink="http://www.w3.org/1999/xlink" xlink:type="simple"><person-group><name name-style="western"><surname>Castagnoli</surname><given-names>M</given-names></name><name name-style="western"><surname>Pegazzano</surname><given-names>F</given-names></name></person-group> (<year>1985</year>) <source>Catalogue of the Berlese Acaroteca.</source><publisher-name>Istituto Sperimentale per la Zoologia Agraria</publisher-name>, <publisher-loc>sezion Acarologia, Firenze</publisher-loc>, <size units="page">490 pp</size>.</mixed-citation></ref><ref id="B101"><mixed-citation xmlns:xlink="http://www.w3.org/1999/xlink" xlink:type="simple"><person-group><name name-style="western"><surname>Ryke</surname><given-names>PAJ</given-names></name></person-group> (<year>1962</year>) <article-title>The genus <italic><tp:taxon-name><tp:taxon-name-part taxon-name-part-type="genus">Ololaelaps</tp:taxon-name-part></tp:taxon-name></italic> Berlese (<tp:taxon-name><tp:taxon-name-part taxon-name-part-type="subclass">Acarina</tp:taxon-name-part></tp:taxon-name>: <tp:taxon-name><tp:taxon-name-part taxon-name-part-type="family">Laelaptidae</tp:taxon-name-part></tp:taxon-name>).</article-title><source>Revista de Biologia</source><volume>3</volume>: <fpage>124</fpage>–<lpage>130</lpage>.</mixed-citation></ref><ref id="B22"><mixed-citation xmlns:xlink="http://www.w3.org/1999/xlink" xlink:type="simple"><person-group><name name-style="western"><surname>Bregetova</surname><given-names>NG</given-names></name><name name-style="western"><surname>Koroleva</surname><given-names>EV</given-names></name></person-group> (<year>1964</year>) <article-title>Mites of the genus <italic><tp:taxon-name><tp:taxon-name-part taxon-name-part-type="genus">Ololaelaps</tp:taxon-name-part></tp:taxon-name></italic> Berlese, 1904 (<tp:taxon-name><tp:taxon-name-part taxon-name-part-type="subclass">Acarina</tp:taxon-name-part></tp:taxon-name>: Laelaptide).</article-title><source>Parazitologicheskii Sbornik</source><volume>22</volume>: <fpage>61</fpage>–<lpage>87</lpage>.</mixed-citation></ref><ref id="B20"><mixed-citation xmlns:xlink="http://www.w3.org/1999/xlink" xlink:type="simple"><person-group><name name-style="western"><surname>Bregetova</surname><given-names>NG</given-names></name></person-group> (<year>1977a</year>) <article-title>Family <tp:taxon-name><tp:taxon-name-part taxon-name-part-type="family">Laelaptidae</tp:taxon-name-part></tp:taxon-name> Berlese, 1892.</article-title> In: <person-group><name name-style="western"><surname>Ghilyarov</surname><given-names>MS</given-names></name><name name-style="western"><surname>Bregetova</surname><given-names>NG</given-names></name></person-group> (<role>Eds</role>) <issue-title>A Key to the Soil-Inhabiting Mites of the Mesostigmata (In Russian).</issue-title><source>Nauka, Leningrad</source>, <fpage>483</fpage>–<lpage>553</lpage>.</mixed-citation></ref><ref id="B43"><mixed-citation xmlns:xlink="http://www.w3.org/1999/xlink" xlink:type="simple"><person-group><name name-style="western"><surname>Hennessey</surname><given-names>MK</given-names></name><name name-style="western"><surname>Farrier</surname><given-names>MH</given-names></name></person-group> (<year>1988</year>) <article-title>Systematic revision of thirty species of free-living, soil-inhabiting gamasine mites (<tp:taxon-name><tp:taxon-name-part taxon-name-part-type="subclass">Acari</tp:taxon-name-part></tp:taxon-name>: <tp:taxon-name><tp:taxon-name-part taxon-name-part-type="order">Mesostigmata</tp:taxon-name-part></tp:taxon-name>) of North America.</article-title><source>North Carolina Agricultural Research Technical Bulletin</source><volume>285</volume>: <fpage>1</fpage>–<lpage>123</lpage>.</mixed-citation></ref><ref id="B107"><mixed-citation xmlns:xlink="http://www.w3.org/1999/xlink" xlink:type="simple"><person-group><name name-style="western"><surname>Solomon</surname><given-names>L</given-names></name></person-group> (<year>1968</year>) <article-title>Contribution à la connaissance de l’acaroparasitofaune des petits mammifères de Dobroudja.</article-title><source>Travaux du Muséum d’Histoire Naturelle “Grigore Antipa”</source><volume>8</volume>: <fpage>671</fpage>–<lpage>692</lpage>.</mixed-citation></ref><ref id="B62"><mixed-citation xmlns:xlink="http://www.w3.org/1999/xlink" xlink:type="simple"><person-group><name name-style="western"><surname>Kavianpour</surname><given-names>M</given-names></name><name name-style="western"><surname>Karimpour</surname><given-names>Y</given-names></name><name name-style="western"><surname>Nemati</surname><given-names>A</given-names></name><name name-style="western"><surname>Mirfakhraei</surname><given-names>S</given-names></name></person-group> (<year>2017</year>) <article-title>A faunistic study on laelapid mites in Urmia, Iran.</article-title><source>Iranian Journal of Animal Biosystematics</source><volume>13</volume>: <fpage>159</fpage>–<lpage>170</lpage>.</mixed-citation></ref><ref id="B103"><mixed-citation xmlns:xlink="http://www.w3.org/1999/xlink" xlink:type="simple"><person-group><name name-style="western"><surname>Sellnick</surname><given-names>M</given-names></name></person-group> (<year>1940</year>) Die Milbenfauna Islands.Göteborgs Kungl. Vetenskaps- och Viterhets-Samhälles Handlingar, Series B, Band 6, 14: 1–129.</mixed-citation></ref><ref id="B16"><mixed-citation xmlns:xlink="http://www.w3.org/1999/xlink" xlink:type="simple"><person-group><name name-style="western"><surname>Berlese</surname><given-names>A</given-names></name></person-group> (<year>1916b</year>) <article-title>Centuria terza di <tp:taxon-name><tp:taxon-name-part taxon-name-part-type="subclass">Acari</tp:taxon-name-part></tp:taxon-name> nuovi.</article-title><source>Redia</source><volume>12</volume>: <fpage>289</fpage>–<lpage>338</lpage>.</mixed-citation></ref><ref id="B67"><mixed-citation xmlns:xlink="http://www.w3.org/1999/xlink" xlink:type="simple"><person-group><name name-style="western"><surname>Keum</surname><given-names>E</given-names></name><name name-style="western"><surname>Jung</surname><given-names>C</given-names></name><name name-style="western"><surname>Joharchi</surname><given-names>O</given-names></name></person-group> (<year>2017</year>) <article-title>New species and new records of the family <tp:taxon-name><tp:taxon-name-part taxon-name-part-type="family">Laelapidae</tp:taxon-name-part></tp:taxon-name> (<tp:taxon-name><tp:taxon-name-part taxon-name-part-type="subclass">Acari</tp:taxon-name-part></tp:taxon-name>: <tp:taxon-name><tp:taxon-name-part taxon-name-part-type="order">Mesostigmata</tp:taxon-name-part></tp:taxon-name>) from Republic of Korea.</article-title><source>Zootaxa</source><volume>4353</volume>: <fpage>485</fpage>–<lpage>505</lpage>. <ext-link xlink:type="simple" ext-link-type="doi" xlink:href="10.11646/zootaxa.4353.3.5">https://doi.org/10.11646/zootaxa.4353.3.5</ext-link></mixed-citation></ref><ref id="B94"><mixed-citation xmlns:xlink="http://www.w3.org/1999/xlink" xlink:type="simple"><person-group><name name-style="western"><surname>Oudemans</surname><given-names>AC</given-names></name></person-group> (<year>1903</year>) <article-title>Notes sur les acariens. Xe Série (1). <tp:taxon-name><tp:taxon-name-part taxon-name-part-type="family">Parasitidae</tp:taxon-name-part></tp:taxon-name> (Vel <tp:taxon-name><tp:taxon-name-part taxon-name-part-type="family">Gamasidae</tp:taxon-name-part></tp:taxon-name>) <tp:taxon-name><tp:taxon-name-part taxon-name-part-type="family">Thrombididae</tp:taxon-name-part></tp:taxon-name> et <tp:taxon-name><tp:taxon-name-part taxon-name-part-type="family">Oribatidae</tp:taxon-name-part></tp:taxon-name> d’Italie.</article-title><source>Mémoires de la Société zoologique de France</source><volume>16</volume>: <fpage>5</fpage>–<lpage>32</lpage>. [pls I–III]</mixed-citation></ref><ref id="B93"><mixed-citation xmlns:xlink="http://www.w3.org/1999/xlink" xlink:type="simple"><person-group><name name-style="western"><surname>Oudemans</surname><given-names>AC</given-names></name></person-group> (<year>1902b</year>) Verslag van de zeven-en-vijftigste Zomervergadering der Nederlandsche Entomologische Vereeniging. Tijdschrift voor Entomologie XLV, Verslag: 48–64.</mixed-citation></ref><ref id="B83"><mixed-citation xmlns:xlink="http://www.w3.org/1999/xlink" xlink:type="simple"><person-group><name name-style="western"><surname>Marais</surname><given-names>JF</given-names></name><name name-style="western"><surname>Loots</surname><given-names>GC</given-names></name></person-group> (<year>1972</year>) <article-title>A new mite of the genus <italic><tp:taxon-name><tp:taxon-name-part taxon-name-part-type="genus">Ololaelaps</tp:taxon-name-part></tp:taxon-name></italic> Berlese from the Congo.</article-title><source>Revue de zoologie et de botanique africaines</source><volume>85</volume>: <fpage>30</fpage>–<lpage>36</lpage>.</mixed-citation></ref><ref id="B91"><mixed-citation xmlns:xlink="http://www.w3.org/1999/xlink" xlink:type="simple"><person-group><name name-style="western"><surname>Nemati</surname><given-names>A</given-names></name><name name-style="western"><surname>Riahi</surname><given-names>E</given-names></name><name name-style="western"><surname>Khalili-Moghadam</surname><given-names>A</given-names></name><name name-style="western"><surname>Gwiazdowicz</surname><given-names>DJ</given-names></name></person-group> (<year>2018</year>) <article-title>A catalogue of the Iranian <tp:taxon-name><tp:taxon-name-part taxon-name-part-type="order">Mesostigmata</tp:taxon-name-part></tp:taxon-name> (<tp:taxon-name><tp:taxon-name-part taxon-name-part-type="subclass">Acari</tp:taxon-name-part></tp:taxon-name>): Additions and updates of the previous catalogue.</article-title><source>Persian Journal of Acarology</source><volume>7</volume>: <fpage>115</fpage>–<lpage>191</lpage>. doi: <ext-link xlink:type="simple" ext-link-type="doi" xlink:href="10.22073/pja.v7i2.36985">10.22073/pja.v7i2.36985</ext-link></mixed-citation></ref><ref id="B3"><mixed-citation xmlns:xlink="http://www.w3.org/1999/xlink" xlink:type="simple"><person-group><name name-style="western"><surname>Bai</surname><given-names>X-L</given-names></name><name name-style="western"><surname>Ma</surname><given-names>L-M</given-names></name></person-group> (<year>2014</year>) <article-title>A new record of the genus <italic><tp:taxon-name><tp:taxon-name-part taxon-name-part-type="genus">Ololaelaps</tp:taxon-name-part></tp:taxon-name></italic> and a new record of the genus <italic><tp:taxon-name><tp:taxon-name-part taxon-name-part-type="genus">Ameroseius</tp:taxon-name-part></tp:taxon-name></italic> from China (<tp:taxon-name><tp:taxon-name-part taxon-name-part-type="subclass">Acari</tp:taxon-name-part></tp:taxon-name>: <tp:taxon-name><tp:taxon-name-part taxon-name-part-type="order">Mesostigmata</tp:taxon-name-part></tp:taxon-name>: <tp:taxon-name><tp:taxon-name-part taxon-name-part-type="family">Laelapidae</tp:taxon-name-part></tp:taxon-name>, <tp:taxon-name><tp:taxon-name-part taxon-name-part-type="family">Ameroseiidae</tp:taxon-name-part></tp:taxon-name>).</article-title><source>Acta Arachnologica Sinica</source><volume>23</volume>: <fpage>29</fpage>–<lpage>31</lpage>.</mixed-citation></ref><ref id="B58"><mixed-citation xmlns:xlink="http://www.w3.org/1999/xlink" xlink:type="simple"><person-group><name name-style="western"><surname>Karg</surname><given-names>W</given-names></name></person-group> (<year>1994</year>) <article-title>Raubmilben der Cohors <tp:taxon-name><tp:taxon-name-part taxon-name-part-type="above-genus">Gamasina</tp:taxon-name-part></tp:taxon-name> Leach (<tp:taxon-name><tp:taxon-name-part taxon-name-part-type="subclass">Acarina</tp:taxon-name-part></tp:taxon-name>, <tp:taxon-name><tp:taxon-name-part taxon-name-part-type="superorder">Parasitiformes</tp:taxon-name-part></tp:taxon-name>) vom Galapagos-Archipel.</article-title><source>Mitteilungen aus dem Zoologischen Museum in Berlin</source><volume>70</volume>: <fpage>179</fpage>–<lpage>216</lpage>. <ext-link xlink:type="simple" ext-link-type="doi" xlink:href="10.1002/mmnz.19940700202">https://doi.org/10.1002/mmnz.19940700202</ext-link></mixed-citation></ref><ref id="B82"><mixed-citation xmlns:xlink="http://www.w3.org/1999/xlink" xlink:type="simple"><person-group><name name-style="western"><surname>Ma</surname><given-names>ML</given-names></name></person-group> (<year>2015</year>) <article-title>Discovery of the genus <italic><tp:taxon-name><tp:taxon-name-part taxon-name-part-type="genus">Pristolaelaps</tp:taxon-name-part></tp:taxon-name></italic> in China, with descriptions of a new species and a new record (<tp:taxon-name><tp:taxon-name-part taxon-name-part-type="subclass">Acari</tp:taxon-name-part></tp:taxon-name>: <tp:taxon-name><tp:taxon-name-part taxon-name-part-type="order">Mesostigmata</tp:taxon-name-part></tp:taxon-name>: <tp:taxon-name><tp:taxon-name-part taxon-name-part-type="family">Laelapidae</tp:taxon-name-part></tp:taxon-name>).</article-title><source>Acta Arachnologica Sinica</source><volume>24</volume>: <fpage>95</fpage>–<lpage>97</lpage>.</mixed-citation></ref><ref id="B109"><mixed-citation xmlns:xlink="http://www.w3.org/1999/xlink" xlink:type="simple"><person-group><name name-style="western"><surname>Tenorio</surname><given-names>JM</given-names></name></person-group> (<year>1982</year>) <article-title><tp:taxon-name><tp:taxon-name-part taxon-name-part-type="subfamily">Hypoaspidinae</tp:taxon-name-part></tp:taxon-name> (<tp:taxon-name><tp:taxon-name-part taxon-name-part-type="subclass">Acari</tp:taxon-name-part></tp:taxon-name>: <tp:taxon-name><tp:taxon-name-part taxon-name-part-type="superfamily">Gamasida</tp:taxon-name-part></tp:taxon-name>: <tp:taxon-name><tp:taxon-name-part taxon-name-part-type="family">Laelapidae</tp:taxon-name-part></tp:taxon-name>) of the Hawaiian Islands.</article-title><source>Pacific Insects</source><volume>24</volume>: <fpage>259</fpage>–<lpage>274</lpage>.</mixed-citation></ref><ref id="B118"><mixed-citation xmlns:xlink="http://www.w3.org/1999/xlink" xlink:type="simple"><person-group><name name-style="western"><surname>Womersley</surname><given-names>H</given-names></name></person-group> (<year>1956</year>) <article-title>On some new <tp:taxon-name><tp:taxon-name-part taxon-name-part-type="subclass">Acarina</tp:taxon-name-part></tp:taxon-name>-<tp:taxon-name><tp:taxon-name-part taxon-name-part-type="order">Mesostigmata</tp:taxon-name-part></tp:taxon-name> from Australia, New Zealand and New Guinea.</article-title><source>The Journal of the Linnean Society of London, Zoology</source><volume>42</volume>: <fpage>505</fpage>–<lpage>599</lpage>. <ext-link xlink:type="simple" ext-link-type="doi" xlink:href="10.1111/j.1096-3642.1956.tb02218.x">https://doi.org/10.1111/j.1096-3642.1956.tb02218.x</ext-link></mixed-citation></ref></ref-list></tp:taxon-treatment>
